# Supplementary material for: Untargeted analysis of the serum metabolome in cats with exocrine pancreatic insufficiency
Source: PLoS One. 2021 Sep 30;16(9):e0257856. doi: 10.1371/journal.pone.0257856 (PMC8483406; doi:10.1371/journal.pone.0257856)
Supplement: S2 File — This comma-separated value file contains the full output of the statistical comparison of metabolite abundance data between cats with EPI and healthy controls. (CSV) [file pone.0257856.s002.csv]

	Biochemical	SubPathway	SuperPathway	fEPI.stdev	Healthy.stdev	fEPI.std.err	Healthy.std.err	fEPI.mean	Healthy.mean	Fold_Change	log2FoldChange	t_value	pval	FDR
met501	N-acetylalanine	Alanine and Aspartate Metabolism	Amino Acid	0.18992689529425	0.119710622800497	0.0849378897266855	0.0423240965811481	0.78532	1.06105	0.740134772159653	-0.434140097898712	3.25436790989511	0.0172850801108576	0.0468674300814709
met262	asparagine	Alanine and Aspartate Metabolism	Amino Acid	0.410897220333504	0.215835025935631	0.183758823286285	0.0763092052283293	0.71278	1.11035	0.641941730085108	-0.639485746967372	2.42398454105942	0.056081950696833	0.0931133169760048
met263	aspartate	Alanine and Aspartate Metabolism	Amino Acid	0.845863808827164	0.183979020117922	0.378281795248885	0.0650464063607194	0.793200	1.181463	0.671371003577768	-0.574817866308744	1.91167871182593	0.124488995831589	0.144824232439189
met504	N-acetylaspartate (NAA)	Alanine and Aspartate Metabolism	Amino Acid	0.661848103734601	0.207758576049297	0.29598747014598	0.0734537489870594	0.818300	1.125875	0.726812479182858	-0.460344904400827	1.63082736515115	0.170331044006596	0.178322379760677
met238	alanine	Alanine and Aspartate Metabolism	Amino Acid	0.336817473392918	0.162892610572887	0.150629353303258	0.057591234770634	0.838460	1.002463	0.83639994693071	-0.257735124498373	1.30795404697224	0.245808426396429	0.221104350183524
met532	N-carbamoylalanine	Alanine and Aspartate Metabolism	Amino Acid	0.523729796896436	0.308717756026575	0.234219085540518	0.109148209379543	1.182260	0.917625	1.28839122735322	0.365570742566451	-0.681271429972708	0.522084058041899	0.341988561021901
met503	N-acetylasparagine	Alanine and Aspartate Metabolism	Amino Acid	1.41540807224195	0.206596961464832	0.632989733086987	0.0730430562121593	3.581240	1.012125	3.53833765592195	1.82307172787017	-0.37443606725075	0.726614650666048	0.421962636456947
met304	creatinine	Creatine Metabolism	Amino Acid	0.312502141251696	0.0856805834163825	0.139755206190606	0.0302926607748719	0.70804	1.01020	0.700890912690556	-0.512738175568847	2.72463684562605	0.0478251874000507	0.0858325330560124
met303	creatine phosphate	Creatine Metabolism	Amino Acid	1.46904471914045	0.448549320987152	0.656976770797026	0.158586133283318	0.5115600	0.9223125	0.55464931896727	-0.850352189534116	2.45195054575666	0.0636778063245564	0.0999980188106052
met404	guanidinoacetate	Creatine Metabolism	Amino Acid	0.983221312312262	0.382704639795554	0.439709938251354	0.135306522995496	0.55328	1.10080	0.502616279069767	-0.99247069594718	2.16993589721681	0.0847968263496682	0.117066192947512
met533	N-carbamoylsarcosine	Creatine Metabolism	Amino Acid	1.00677195464401	0.854513332165753	0.450242105684867	0.302116085894358	1.1590600	0.8663375	1.33788506211494	0.419954179178623	-0.276220573469463	0.789798279210711	0.443413702503696
met302	creatine	Creatine Metabolism	Amino Acid	1.09290858016227	0.307690663817958	0.488763575687122	0.108785077446734	1.410480	1.009225	1.39758725754911	0.482938359707813	0.0717499140826342	0.94594581817433	0.503810223558833
met363	gamma-glutamylfelinylglycine*	Felinine Metabolism	Amino Acid	1.01291611127923	0.291094048405608	0.452989856065019	0.102917287795325	1.02108	1.12700	0.906015971606034	-0.142391611995851	0.890009066080477	0.419292046086705	0.305071338796389
met351	felinine	Felinine Metabolism	Amino Acid	0.885242273872392	0.312260756159765	0.395892380187031	0.110400849089505	1.04182	0.99145	1.050804377427	0.0714941155566516	0.552367479987607	0.606291215935374	0.382115483503728
met509	N-acetylfelinine*	Felinine Metabolism	Amino Acid	0.850568859295555	0.28013482807492	0.380385957785863	0.0990426182891518	1.172060	0.954975	1.22732008691327	0.295511555096758	-0.000244270449366971	0.999815445452044	0.514079647786287
met505	N-acetyl-aspartyl-glutamate (NAAG)	Glutamate Metabolism	Amino Acid	0.185909189994159	0.164952840202062	0.0831411172937727	0.0583196359414294	0.66078	1.11060	0.594975688816856	-0.749097374937232	5.13231681771235	0.000958178221363905	0.00880799343897915
met511	N-acetylglutamate	Glutamate Metabolism	Amino Acid	0.401003510855472	0.300702544118896	0.179334221897782	0.106314404033259	0.406380	1.172125	0.346703636557534	-1.52822512590934	5.21244489560448	0.00133846336664374	0.0101090720695179
met381	glutamate	Glutamate Metabolism	Amino Acid	0.435393661158796	0.184537529265181	0.194713964664715	0.0652438691634101	0.763040	1.054488	0.723611838162217	-0.466712084498386	1.91097447797502	0.115264310717454	0.139906606474688
met545	N-methyl-GABA	Glutamate Metabolism	Amino Acid	0.597216888890398	0.124027430627663	0.267083512173974	0.0438503186249825	0.8384200	0.9995625	0.838786969299068	-0.25362364579625	1.22458370771021	0.284706209080339	0.238981972502266
met636	S-1-pyrroline-5-carboxylate	Glutamate Metabolism	Amino Acid	0.331792204999358	0.271695443407246	0.148381984956622	0.0960588452253747	0.92314	1.08845	0.84812347834076	-0.237653772762307	0.99574527552078	0.351142021584604	0.271749270939908
met512	N-acetylglutamine	Glutamate Metabolism	Amino Acid	0.554042573362337	0.275138431846106	0.24777537129342	0.0972761254617072	0.906120	1.086588	0.833913129907564	-0.26203099128828	0.962081517930083	0.378147670566289	0.283340064281798
met382	glutamine	Glutamate Metabolism	Amino Acid	0.252098633683457	0.113263803038757	0.112741936390206	0.0400448015958413	1.131260	1.000475	1.13072290661936	0.177245427802907	-0.870842215110779	0.423467077441193	0.305748047523545
met151	2-pyrrolidinone	Glutamate Metabolism	Amino Acid	1.55678432787726	0.369234310840745	0.696215116687973	0.130544042521116	2.373880	1.007113	2.35711384919071	1.23702144280366	-0.282609639238142	0.790612795888042	0.443413702503696
met625	pyroglutamine*	Glutamate Metabolism	Amino Acid	0.848304942778129	0.275555341993276	0.379373503540193	0.0974235254578118	1.431280	1.056963	1.3541439009691	0.437381058102943	0.0139873194482681	0.989434419763375	0.510133895613068
met127	2-hydroxybutyrate/2-hydroxyisobutyrate	Glutathione Metabolism	Amino Acid	0.427819218783557	0.259504547818217	0.191326571056178	0.0917487127555049	0.3256	1.0794	0.301649064294979	-1.72905698770639	5.87358665234011	0.00116287890644637	0.00932505020481009
met310	cysteinylglycine	Glutathione Metabolism	Amino Acid	0.838366091854813	0.6253138751089	0.374928714283639	0.22108184072977	0.541300	1.069575	0.50608886707337	-0.9825373565508	1.91464925415132	0.0983451885517239	0.12705546506582
met309	cysteine-glutathione disulfide	Glutathione Metabolism	Amino Acid	0.970660940215572	0.256958741980553	0.434092769085176	0.0908486344698068	2.6515400	0.7871125	3.36869253124553	1.75218875618595	-1.95898160431369	0.115928168102653	0.139906606474688
met385	glutathione, oxidized (GSSG)	Glutathione Metabolism	Amino Acid	1.41121117885439	0.40998307909829	0.631112825305205	0.144950907701071	0.5922000	0.1009625	5.86554413767488	2.55226495110309	-1.94938240351271	0.116189803292744	0.139906606474688
met573	ophthalmate	Glutathione Metabolism	Amino Acid	0.598504918437426	1.05113661845792	0.26765953649881	0.371632915432547	0.470260	1.376513	0.34163135400828	-1.54948770717587	1.52932975723768	0.154474705627131	0.166775733095005
met223	5-oxoproline	Glutathione Metabolism	Amino Acid	0.533092216695117	0.0818972823472366	0.238406086961266	0.0289550618542402	0.78188	1.04460	0.748497032356883	-0.417931498593644	1.72282609782214	0.157958471888787	0.169127723773554
met115	2-aminobutyrate	Glutathione Metabolism	Amino Acid	0.225003067883054	0.153409868174565	0.100624430986502	0.0542385790435847	1.12162	0.94570	1.18602093687216	0.246129478058475	-1.41868606653251	0.2031170939402	0.196793802209736
met647	S-methylglutathione	Glutathione Metabolism	Amino Acid	0.38547023088886	0.346251826936825	0.172387527914006	0.12241850741263	1.0308200	0.8863625	1.16297790125372	0.217823683178653	-0.690915589790667	0.509399036729469	0.336698647058741
met524	N-acetylserine	Glycine, Serine and Threonine Metabolism	Amino Acid	0.253570801290634	0.233111265135643	0.11340030975899	0.0824172781741942	0.334480	1.156775	0.289148710855612	-1.79011642488203	8.86207003173351	1.98421672205953e-05	0.00106833045500802
met394	glycine	Glycine, Serine and Threonine Metabolism	Amino Acid	0.276028619895161	0.147789611540568	0.123443751564206	0.0522515182546305	0.551480	1.059625	0.520448271794267	-0.942173316059045	5.03730381471485	0.00309808205914043	0.0168665642593361
met513	N-acetylglycine	Glycine, Serine and Threonine Metabolism	Amino Acid	0.174612173246288	0.114300483545501	0.0780889378155339	0.0404113235039625	0.689460	1.020475	0.675626546461207	-0.565702079809753	4.54597552082397	0.00363470514740699	0.0175626128174506
met526	N-acetylthreonine	Glycine, Serine and Threonine Metabolism	Amino Acid	0.271641288901469	0.149974890612038	0.121481677495869	0.0530241310797414	0.707140	1.003513	0.70466451356385	-0.504991532149333	2.78309775723723	0.0345913788417063	0.0728331991454418
met643	serine	Glycine, Serine and Threonine Metabolism	Amino Acid	0.237500128314106	0.244230208918545	0.106213286315053	0.0863484184484552	0.81742	1.04475	0.782407274467576	-0.354008311011443	1.76895068453311	0.111332503739518	0.136677851779476
met709	threonine	Glycine, Serine and Threonine Metabolism	Amino Acid	0.162834217680348	0.154970278437753	0.0728216759592512	0.0547902673828513	0.91246	1.04590	0.872416100965675	-0.196911698855305	1.49454344939718	0.172079723999878	0.178740249526663
met327	dimethylglycine	Glycine, Serine and Threonine Metabolism	Amino Acid	0.182486487219724	0.0970886396922214	0.0816104380796901	0.0343260177512736	0.950960	1.044163	0.910739032124295	-0.134890378946389	1.15743875352994	0.295347114827085	0.245183603451189
met273	betaine	Glycine, Serine and Threonine Metabolism	Amino Acid	0.295054332023472	0.185312554028197	0.131952308692055	0.0655178817961682	1.244200	1.055063	1.17926607226298	0.2378892635481	-0.976625955089691	0.366430501407799	0.280699124327794
met640	sarcosine	Glycine, Serine and Threonine Metabolism	Amino Acid	0.948225645070108	0.203189091235873	0.42405940007707	0.0718381921380089	2.001860	1.010738	1.98059239882146	0.985932007585383	-0.546419452067727	0.612323084783111	0.384642768960275
met55	1-methylguanidine	Guanidino and Acetamido Metabolism	Amino Acid	0.927723884421411	0.150405599600426	0.414890733983287	0.0531764097029449	0.251860	1.133612	0.222174782906321	-2.1702330164166	4.44867503754302	0.010457352764703	0.0348785047893277
met405	guanidinosuccinate	Guanidino and Acetamido Metabolism	Amino Acid	0.280058352975616	0.487729960018139	0.125245902984022	0.172438581058335	0.732300	1.147438	0.638204417144979	-0.647909501044341	1.7430621331358	0.109208580173048	0.135840313774867
met195	4-guanidinobutanoate	Guanidino and Acetamido Metabolism	Amino Acid	0.751603219352054	0.468998924355658	0.336127178115776	0.165816159890541	0.954180	1.225062	0.778883027961034	-0.360521413136553	0.908189851865247	0.398890414304696	0.294930300206987
met185	3-methylhistidine	Histidine Metabolism	Amino Acid	0.48217214539627	0.168702507229232	0.215633938792594	0.0596453434324813	0.555580	1.007125	0.551649497331513	-0.858176184897386	3.0153754112539	0.0327010799142145	0.0698942937171081
met426	imidazole lactate	Histidine Metabolism	Amino Acid	0.75267350680411	0.407960675285595	0.336605825215428	0.144235879975944	2.66722	0.94675	2.81723791919725	1.49428140622327	-2.52604600043291	0.0484818784247298	0.0861902461401872
met416	histamine	Histidine Metabolism	Amino Acid	1.0199012663359	1.43540649797612	0.456113712373039	0.507492834239074	0.310880	1.495113	0.207930771787818	-2.2658248156687	1.77641059319249	0.104118131063997	0.132124835090006
met715	trans-urocanate	Histidine Metabolism	Amino Acid	0.532944399617875	0.344635591639952	0.238339981154676	0.121847081943424	0.71922	1.12960	0.636703257790368	-0.651306948875156	1.88766751659151	0.107005477956104	0.134880561921592
met201	4-imidazoleacetate	Histidine Metabolism	Amino Acid	0.775864292712447	0.229097004217562	0.346977059963965	0.0809980226158807	2.258940	0.945375	2.38946449821499	1.25668733271111	-1.84506355742839	0.131651590551716	0.151274877673603
met427	imidazole propionate	Histidine Metabolism	Amino Acid	1.11297974782277	0.397086232220838	0.497739674742456	0.140391183759585	3.737060	1.118088	3.34236661157261	1.74086998584963	-1.60532910303764	0.173760668280418	0.178930731135945
met57	1-methylhistidine	Histidine Metabolism	Amino Acid	0.543628284849287	0.169371260346863	0.243117959882925	0.0598817833646896	0.800260	1.040112	0.769397910994201	-0.378198182334194	1.54319115903737	0.189935477570147	0.188878022362792
met421	hydantoin-5-propionic acid	Histidine Metabolism	Amino Acid	2.15532798534862	0	0.963891977809438	0	15.8052	0.4515	35.0059800664452	5.12952949338076	-1.39046541520335	0.236754190492378	0.216053928118967
met514	N-acetylhistamine	Histidine Metabolism	Amino Acid	1.49031701787994	0.690969543027756	0.666490032000863	0.244294624734148	1.050880	1.757625	0.597897731313562	-0.742029358197101	1.25508674840571	0.263943386963811	0.231590737478547
met353	formiminoglutamate	Histidine Metabolism	Amino Acid	2.05255145789621	0.442333070628163	0.917928917434444	0.156388356892121	25.701680	1.206975	21.2942935852027	4.4123949657463	-1.263090621332	0.271644636596732	0.233447681140257
met283	carnosine	Histidine Metabolism	Amino Acid	0.438710361787043	0.255395514215723	0.196197238277871	0.0902959499932816	0.850200	1.029362	0.825948500138921	-0.275876265918773	1.06653899412061	0.329062305578121	0.260000570520329
met56	1-methylhistamine	Histidine Metabolism	Amino Acid	0.871558515191307	0.461070552942249	0.389772817267309	0.163013057295448	1.062800	1.338113	0.794252802267073	-0.332329819851424	1.06200432049275	0.333192020463473	0.261618166932685
met58	1-methylimidazoleacetate	Histidine Metabolism	Amino Acid	0.618730929631097	0.360735865165006	0.276704883687354	0.127539388237686	1.091980	1.139425	0.958360576606622	-0.061359532653754	0.502593826980019	0.633967714666155	0.389723018714245
met417	histidine	Histidine Metabolism	Amino Acid	0.0962439701223779	0.120064161410359	0.0430416119236191	0.0424490913553705	0.965700	0.996825	0.968775863366188	-0.0457651735335742	0.482958165498639	0.639419558936235	0.390573860328373
met437	isobutyrylglycine	Leucine, Isoleucine and Valine Metabolism	Amino Acid	0.670919924275893	0.229264460092354	0.300044511627982	0.0810572272081879	0.270900	1.148513	0.235870207825249	-2.08393488799743	5.22115906608754	0.00436130169113945	0.0202577512614577
met244	alpha-hydroxyisovalerate	Leucine, Isoleucine and Valine Metabolism	Amino Acid	0.410508451920661	0.309953573944898	0.183584960766561	0.109585136994722	0.54244	1.24240	0.436606567933033	-1.19559426173423	3.99305431126534	0.00545578536663414	0.02294977515104
met529	N-acetylvaline	Leucine, Isoleucine and Valine Metabolism	Amino Acid	0.17062003265858	0.184566753022905	0.0763035982695637	0.0652542013220393	0.758400	1.057538	0.717137351092821	-0.479678634588935	3.28335618491179	0.0092250867277865	0.032192984909508
met443	isovalerylglycine	Leucine, Isoleucine and Valine Metabolism	Amino Acid	0.501837387659896	0.302445664370375	0.224428502491688	0.106930690108381	0.523940	1.194525	0.438617860655909	-1.18896353468828	3.554990629466	0.0125199041055753	0.0391096217024187
met515	N-acetylisoleucine	Leucine, Isoleucine and Valine Metabolism	Amino Acid	0.385159427064816	0.21210263464957	0.17224853221836	0.074989605634122	0.6386	1.1445	0.557972913936217	-0.841733004872955	3.31914015491373	0.0180077678681732	0.0475678665152132
met714	tiglylcarnitine (C5:1-DC)	Leucine, Isoleucine and Valine Metabolism	Amino Acid	0.401696086155828	0.282976194014519	0.179643950988009	0.100047192851013	1.8105400	0.9920625	1.82502614502615	0.867917131953964	-2.80324850443602	0.0284722361280538	0.0652404113232472
met441	isovalerate	Leucine, Isoleucine and Valine Metabolism	Amino Acid	0.484952943061966	0.353734312054846	0.216877549315028	0.12506396539617	1.7955000	0.9598375	1.87062914295389	0.903523568918786	-2.32784539793352	0.0545028347599249	0.0921146638792905
met517	N-acetylleucine	Leucine, Isoleucine and Valine Metabolism	Amino Acid	0.502669239742016	0.251468734987669	0.224800518052257	0.0889076238830917	0.639000	1.074288	0.594812564228587	-0.749492973121052	2.44438151058674	0.0557599480876297	0.0929883336723363
met184	3-methylglutaconate	Leucine, Isoleucine and Valine Metabolism	Amino Acid	0.283935288900522	0.304692122779902	0.126979721438522	0.107724933095896	0.801840	1.153925	0.694880516498039	-0.525163164641101	2.15105439092805	0.0595163912391473	0.095451612930218
met182	3-methyl-2-oxovalerate	Leucine, Isoleucine and Valine Metabolism	Amino Acid	0.16611423899164	0.200350854154063	0.0742885460831906	0.0708347237944276	1.0904800	0.9117125	1.19607880773818	0.258312449558898	-1.81118751238966	0.100503625743753	0.127968936937802
met729	valine	Leucine, Isoleucine and Valine Metabolism	Amino Acid	0.220942331416267	0.0904849472272512	0.0988084144308119	0.0319912598898481	0.835200	0.987925	0.845408305286332	-0.242279809421249	1.78109654081327	0.136786474883979	0.153890883932961
met161	3-hydroxy-2-ethylpropionate	Leucine, Isoleucine and Valine Metabolism	Amino Acid	0.263180288432274	0.267978023358113	0.117697803054513	0.0947445387627445	0.94778	1.12070	0.845703578120817	-0.24177601228928	1.08250107558782	0.307921309524876	0.25065322555978
met221	5-methylnorleucine	Leucine, Isoleucine and Valine Metabolism	Amino Acid	0.538397022076135	0.159616164961135	0.240778468049139	0.0564328363155047	0.887920	1.059813	0.837808179367492	-0.255308125847266	1.128698789768	0.316245457867953	0.254135887402831
met481	methylsuccinate	Leucine, Isoleucine and Valine Metabolism	Amino Acid	0.609277706114781	0.229460181845448	0.272477273609558	0.0811264252976074	0.879060	1.064488	0.825805457647244	-0.276126141746734	1.10115440469125	0.323795014021378	0.257354101633006
met202	4-methyl-2-oxopentanoate	Leucine, Isoleucine and Valine Metabolism	Amino Acid	0.220147116895147	0.157704111882636	0.0984527836856282	0.0557568234666069	0.993000	0.897175	1.1068074790314	0.146404297818235	-0.826691201422066	0.437315943760112	0.310981092799293
met170	3-hydroxyisobutyrate	Leucine, Isoleucine and Valine Metabolism	Amino Acid	0.144533973404932	0.240923390734478	0.0646375579183149	0.0851792816674029	1.095400	1.025087	1.06859222680611	0.0957114278048018	-0.789530655539909	0.446487217594649	0.31385400024077
met272	beta-hydroxyisovalerate	Leucine, Isoleucine and Valine Metabolism	Amino Acid	0.229153347542714	0.289217647390276	0.102480492475429	0.102253879854242	1.194920	1.117175	1.06959070870723	0.0970588382325502	-0.590943299660851	0.567459633433075	0.363724194542499
met442	isovalerylcarnitine (C5)	Leucine, Isoleucine and Valine Metabolism	Amino Acid	1.29273360187927	0.361330815051242	0.578128042120039	0.127749734787198	2.7703800	0.9437375	2.93554086809097	1.55362634177589	-0.578250655139007	0.591448430116889	0.37527098063931
met451	leucine	Leucine, Isoleucine and Valine Metabolism	Amino Acid	0.209354337396464	0.0805840286529442	0.0936261059605841	0.028490756557914	1.073040	1.005238	1.06744870369007	0.0941667427168859	-0.51538922695073	0.62934838100576	0.38948287793502
met137	2-methylbutyrylcarnitine (C5)	Leucine, Isoleucine and Valine Metabolism	Amino Acid	1.09591469615948	0.301854035842877	0.490107951630725	0.106721517836513	1.736680	1.181775	1.46955215671342	0.555376563410124	0.435899386579126	0.683530639080625	0.405056321667243
met126	2-hydroxy-3-methylvalerate	Leucine, Isoleucine and Valine Metabolism	Amino Acid	1.39090573510559	0.238700346418562	0.622031954798082	0.0843933168120715	2.340740	1.088125	2.15116829408386	1.10512039670076	0.390681918294887	0.715272283011778	0.416016862364188
met243	alpha-hydroxyisocaproate	Leucine, Isoleucine and Valine Metabolism	Amino Acid	1.11675567749151	0.269294989029848	0.499428321825968	0.0952101564412814	1.692740	1.085762	1.55903411613226	0.640652498681171	0.350494780935048	0.742496943891926	0.427236072639638
met436	isobutyrylcarnitine (C4)	Leucine, Isoleucine and Valine Metabolism	Amino Acid	0.647892813414996	0.208793754571456	0.289746474585904	0.0738197398634383	1.0020800	0.9502375	1.05455741327826	0.0766376419282216	0.3391596601671	0.74965446937505	0.430489468042522
met181	3-methyl-2-oxobutyrate	Leucine, Isoleucine and Valine Metabolism	Amino Acid	0.215387280126191	0.186357831603086	0.0963241199701903	0.0658874432268812	1.019040	1.002738	1.01625748700059	0.0232659810027226	-0.112268098073797	0.913496701565983	0.49280742969791
met439	isoleucine	Leucine, Isoleucine and Valine Metabolism	Amino Acid	0.212106698923774	0.0882377416206476	0.0948569994553278	0.0311967527282732	1.028340	1.003038	1.0252253653401	0.0359410782384928	-0.101017543527525	0.923555573358434	0.496546081765907
met349	ethylmalonate	Leucine, Isoleucine and Valine Metabolism	Amino Acid	0.75130302682291	0.16240447199363	0.335992927935475	0.0574186517208582	1.1198400	0.9497125	1.17913579109467	0.237729870869054	-0.0322851984876705	0.975709449710159	0.505825412067111
met614	pipecolate	Lysine Metabolism	Amino Acid	0.30034068442719	0.248921559299117	0.134316437357602	0.0880070612819673	0.303700	1.060663	0.286330342436759	-1.80424753400331	7.85435815871446	7.66228700099786e-05	0.00341180063518573
met498	N6-acetyllysine	Lysine Metabolism	Amino Acid	0.349667767023204	0.208678956826522	0.156376179320888	0.0737791527314841	0.399180	1.096963	0.363895591738281	-1.45840352053065	6.00717372146031	0.0010749174583963	0.00883819225402601
met497	N6,N6,N6-trimethyllysine	Lysine Metabolism	Amino Acid	0.194451234137165	0.102928755449506	0.0869612355678855	0.0363908104787189	0.592000	1.035713	0.571586916452724	-0.806955201170219	6.034246224516	0.00134636139304295	0.0101090720695179
met225	6-oxopiperidine-2-carboxylate	Lysine Metabolism	Amino Acid	0.22240227344956	0.170780547108787	0.0994613203567425	0.060380041477686	0.56004	1.00565	0.556893551434396	-0.844526507886271	5.09349883531201	0.00143934015981536	0.0103724117208132
met495	N2-acetyllysine	Lysine Metabolism	Amino Acid	0	0.454427386334761	0	0.160664343217094	0.429300	0.965675	0.444559505009449	-1.1695515558405	4.53248895243662	0.00269170316554177	0.0153708460717505
met114	2-aminoadipate	Lysine Metabolism	Amino Acid	0.237319792738899	0.0925238990134648	0.106132637794068	0.0327121382071201	0.57468	1.02470	0.560827559285645	-0.83437084919822	5.38018635597131	0.00344370427784553	0.0170967021318543
met215	5-hydroxylysine	Lysine Metabolism	Amino Acid	1.18567838758941	0.185288244113435	0.530251494820452	0.0655092869433792	0.136980	1.059913	0.129237022283904	-2.9519086795439	5.14902917810892	0.00621752209764432	0.0249289523563662
met209	5-aminovalerate	Lysine Metabolism	Amino Acid	0.333908706038746	0.416878044299863	0.149328512996326	0.14738864602611	1.625760	0.922325	1.76267584636652	0.817767189441187	-2.8161467691984	0.0181026465896829	0.0475678665152132
met464	lysine	Lysine Metabolism	Amino Acid	0.413201610324471	0.1628720300062	0.184789377819579	0.0575839584415016	0.614000	1.075913	0.570678112449613	-0.809250863336009	3.16054368298301	0.0266191749139608	0.0627031199897632
met384	glutarylcarnitine (C5-DC)	Lysine Metabolism	Amino Acid	0.417312435313406	0.303895892271584	0.186627794643352	0.107443423099987	0.688500	1.116625	0.616590171275048	-0.697616202467513	2.38623651466103	0.0501546712003383	0.086710050220987
met144	2-oxoadipate	Lysine Metabolism	Amino Acid	0.763490353483506	0.283069390044904	0.341443266110893	0.100080142623546	0.592400	1.015087	0.583595297742952	-0.776959835946593	2.08279430595776	0.095341899791475	0.125393407248438
met558	N-trimethyl 5-aminovalerate	Lysine Metabolism	Amino Acid	0.588114877579347	0.268232697244488	0.263012968969278	0.094834579578768	0.695840	1.021125	0.681444485249112	-0.55333196407561	1.71336079208372	0.146635501559144	0.162068754182444
met507	N-acetyl-cadaverine	Lysine Metabolism	Amino Acid	0.532404314698227	0.857242151768913	0.238098447835885	0.303080869317373	0.783380	1.597725	0.490309659046457	-1.02823491204989	1.34295068390093	0.206378251283767	0.198423179720669
met207	5-(galactosylhydroxy)-L-lysine	Lysine Metabolism	Amino Acid	0.461751014870639	0.407567904110264	0.206501331586053	0.144097014395178	0.928760	1.075725	0.863380510818285	-0.211931567831744	0.671751768489274	0.521164214716736	0.341988561021901
met424	hypotaurine	Methionine, Cysteine, SAM and Taurine Metabolism	Amino Acid	0.233391051831487	0.410130346468053	0.104375651447076	0.145002974578974	0.473980	1.255788	0.377436318869109	-1.40569484171234	5.14448363040511	0.000323200040901739	0.00499874882975948
met519	N-acetylmethionine sulfoxide	Methionine, Cysteine, SAM and Taurine Metabolism	Amino Acid	0.736985846849885	0.749975257679659	0.329590090402319	0.265156295213708	0.24980	1.18485	0.210828374899776	-2.24585904588042	3.80389517044792	0.00440748195534206	0.0202577512614577
met475	methionine sulfone	Methionine, Cysteine, SAM and Taurine Metabolism	Amino Acid	0.314033654202014	0.257718292707586	0.140440119603673	0.0911171762046768	0.66026	1.10340	0.598386804422694	-0.740849733505133	3.122142892663	0.0158229993222671	0.0440985131736897
met307	cysteine s-sulfate	Methionine, Cysteine, SAM and Taurine Metabolism	Amino Acid	0.982127142157642	0.36252999590943	0.439220610482417	0.128173709245545	4.74646	0.75405	6.29462237252172	2.65411983026649	-3.46575591167282	0.0198754896022231	0.0502743090967865
met245	alpha-ketobutyrate	Methionine, Cysteine, SAM and Taurine Metabolism	Amino Acid	0.347191058027401	0.438942392167274	0.155268561385869	0.155189571025862	1.2902600	0.7830125	1.64781532861864	0.720554568119021	-2.41765805067228	0.0358059726086794	0.0744323725281622
met311	cystine	Methionine, Cysteine, SAM and Taurine Metabolism	Amino Acid	0.272007316801558	0.463435140531137	0.121645370149121	0.163849065254854	1.0701200	0.7085125	1.5103756108749	0.594907373762392	-2.32348280677756	0.0403360918334902	0.0776776165794019
met476	methionine sulfoxide	Methionine, Cysteine, SAM and Taurine Metabolism	Amino Acid	0.621570667797967	0.223443932405036	0.277974853203239	0.0789993599092948	0.537940	1.040912	0.51679680895215	-0.9523309329885	2.81290121142207	0.0405446904996792	0.0776776165794019
met637	S-adenosylhomocysteine (SAH)	Methionine, Cysteine, SAM and Taurine Metabolism	Amino Acid	0.409833053281653	0.65955636463602	0.183282913312814	0.233188389004439	0.612280	1.370275	0.446830015872726	-1.16220199255712	2.2916090956445	0.0426887542874577	0.0796784232237443
met536	N-formylmethionine	Methionine, Cysteine, SAM and Taurine Metabolism	Amino Acid	0.147957241435736	0.145845215999762	0.066168489922731	0.0515640706185242	0.852400	1.027325	0.82972769084759	-0.269290160262886	2.21326198657996	0.0557351334459111	0.0929883336723363
met645	S-methylcysteine	Methionine, Cysteine, SAM and Taurine Metabolism	Amino Acid	0.211455219335294	0.131916373475556	0.0945656489261692	0.0466394811170514	0.80724	1.01405	0.796055421330309	-0.329059220280419	2.26139855591454	0.064567476620059	0.100557158254435
met518	N-acetylmethionine	Methionine, Cysteine, SAM and Taurine Metabolism	Amino Acid	0.211575865263063	0.240340601896934	0.094619603425309	0.084973234697889	0.860960	1.109225	0.77618156821204	-0.365533920672546	1.92766191345376	0.0842350845473131	0.117066192947512
met646	S-methylcysteine sulfoxide	Methionine, Cysteine, SAM and Taurine Metabolism	Amino Acid	0.228317015244716	0.334626232614273	0.102106473301408	0.11830823912223	0.914180	1.196988	0.763733638098293	-0.388858527304348	1.49689309461572	0.163029038876168	0.173081702672476
met306	cysteine	Methionine, Cysteine, SAM and Taurine Metabolism	Amino Acid	0.321150510441628	0.249544678974539	0.143622874471247	0.0882273673559583	0.965400	1.151925	0.838075395533563	-0.25484805636908	1.10450169560509	0.305801559664793	0.250242730211678
met696	taurine	Methionine, Cysteine, SAM and Taurine Metabolism	Amino Acid	0.299892462653707	0.84301628414541	0.134115986486701	0.298051265584952	0.727720	1.026188	0.709148810939126	-0.495839694112691	0.522445581006389	0.613393616544587	0.384642768960275
met308	cysteine sulfinic acid	Methionine, Cysteine, SAM and Taurine Metabolism	Amino Acid	1.05678826972254	0.431153514093515	0.472610081784797	0.152435786773967	1.210240	1.095512	1.10472546170193	0.143687886130806	0.473277023428681	0.656566180912207	0.396747926244227
met305	cystathionine	Methionine, Cysteine, SAM and Taurine Metabolism	Amino Acid	0.652298904834779	0.184123698473067	0.291716938571846	0.0650975578837263	1.04390	1.00085	1.04301343857721	0.0607577462026426	0.370202945914971	0.728364174193117	0.422327890577261
met474	methionine	Methionine, Cysteine, SAM and Taurine Metabolism	Amino Acid	0.645128948948705	0.176094996605134	0.288510436820459	0.0622589831162561	1.2169000	0.9934375	1.22493865995596	0.292709506621278	-0.0346175845416696	0.97390711687371	0.505825412067111
met525	N-acetyltaurine	Methionine, Cysteine, SAM and Taurine Metabolism	Amino Acid	0.350440506492147	0.818766363929738	0.15672175891718	0.289477624071085	0.909100	1.054563	0.862063243258108	-0.214134381735485	-0.0147236749459828	0.988537337047755	0.510133895613068
met607	phenylpyruvate	Phenylalanine Metabolism	Amino Acid	0.195371549426801	0.128380922120731	0.0873728130775576	0.0453895103032753	0.55216	1.16205	0.47516027709651	-1.07351386150806	7.63436047014431	0.000226159766692709	0.00499874882975948
met521	N-acetylphenylalanine	Phenylalanine Metabolism	Amino Acid	0.63657800396673	0.257993820883193	0.284686337970148	0.0912145901253666	0.743820	1.051988	0.707061297277155	-0.500092802845069	1.58521219658666	0.175760548980426	0.179983908598462
met603	phenylalanine	Phenylalanine Metabolism	Amino Acid	0.256053562998315	0.0517838625170168	0.114510634549051	0.0183083601709072	0.866160	1.016713	0.851921830447727	-0.231207035327303	1.59115543764272	0.183317716167242	0.183751603156444
met198	4-hydroxyphenylacetate	Phenylalanine Metabolism	Amino Acid	0.569838027265994	0.681960199265306	0.254839313026228	0.241109340699913	0.759400	1.160513	0.654365784786556	-0.611830779690294	0.960346879144118	0.359851363134387	0.277918766699798
met605	phenyllactate (PLA)	Phenylalanine Metabolism	Amino Acid	1.85899078468737	0.316596153670583	0.831365952821325	0.111933643579024	4.87786	1.15555	4.22124529444853	2.07766866601728	0.323389422974395	0.762059750207327	0.434512333509257
met648	spermidine	Polyamine Metabolism	Amino Acid	0.293765673283568	0.358787244500133	0.13137600298361	0.12685044679464	0.67474	1.26700	0.532549329123915	-0.909012929011217	3.32958125275824	0.00764505325467195	0.0290001885637966
met523	N-acetylputrescine	Polyamine Metabolism	Amino Acid	0.507074140583035	0.188988529834047	0.22677044959519	0.0668175355060653	0.532100	1.052037	0.505780690222872	-0.98341613627981	3.27211675889381	0.0242153279217594	0.0585623374393042
met490	N('1)-acetylspermidine	Polyamine Metabolism	Amino Acid	0.737634295544835	0.454111477592958	0.329880085474684	0.160552652610312	0.983780	1.143475	0.860342377402217	-0.217017193348072	0.735392830745847	0.490154208522211	0.330472610991887
met190	4-acetamidobutanoate	Polyamine Metabolism	Amino Acid	0.395446464544029	0.168736263887334	0.176849035236482	0.0596572782134085	1.02632	0.97245	1.05539616432721	0.0777846454030309	-0.046927081423888	0.964414394597634	0.505793522756456
met222	5-methylthioadenosine (MTA)	Polyamine Metabolism	Amino Acid	0.394044797728838	0.175685952960672	0.176222190780367	0.0621143643488561	0.987920	0.948975	1.04103901578018	0.0580241385871842	0.0362200702766271	0.972505362187116	0.505825412067111
met432	indolepropionate	Tryptophan Metabolism	Amino Acid	0.484795636884403	0.754924479865727	0.216807199853766	0.266906109498391	0.647320	1.742175	0.371558540330334	-1.42833856463288	2.42853979071125	0.0335969425859421	0.0711367956611113
met644	serotonin	Tryptophan Metabolism	Amino Acid	0.641231658598375	0.300216391679977	0.286767515590181	0.106142523190134	0.57218	1.20775	0.473756986131236	-1.07778087712854	2.78745842115444	0.0376033256995071	0.0753416588648792
met719	tryptophan	Tryptophan Metabolism	Amino Acid	0.178956580894047	0.105229924739468	0.0800318159800059	0.0372043966835139	0.872780	1.077962	0.809657483287908	-0.304616374135764	2.47401829941066	0.0498421457883088	0.086710050220987
met527	N-acetyltryptophan	Tryptophan Metabolism	Amino Acid	0.737096505025231	0.289049911751903	0.329639578242786	0.102194576350572	0.79036	1.12465	0.702760858933891	-0.508894253846258	1.60043131477716	0.173064214603039	0.178740249526663
met444	kynurenate	Tryptophan Metabolism	Amino Acid	0.375670670169606	0.261991254788816	0.168005031130428	0.092627896436372	0.849380	1.012513	0.838883056316314	-0.253458387716521	1.0781482723742	0.319569607734518	0.255174936082557
met431	indolelactate	Tryptophan Metabolism	Amino Acid	0.872749419001849	0.371050429108487	0.390305405642316	0.131186137292395	1.136700	1.255613	0.905294863942951	-0.143540325385096	0.997760021081918	0.364915224717724	0.28010769171206
met227	7-hydroxyindole sulfate	Tryptophan Metabolism	Amino Acid	1.25182528724415	1.06916734873629	0.559833287646225	0.378007741257336	1.448960	0.755925	1.91680391573238	0.938702760444009	-0.831244148087945	0.431243513627762	0.307968459812997
met250	anthranilate	Tryptophan Metabolism	Amino Acid	0.577349893031154	0.484875768328985	0.258198721523978	0.171429471909231	0.831200	1.018625	0.816001963431096	-0.293355471331649	0.831654370321746	0.431370183608323	0.307968459812997
met428	indoleacetate	Tryptophan Metabolism	Amino Acid	0.866069751790414	0.397900737467989	0.387318167651947	0.140679154851372	2.165020	1.217288	1.77856020925204	0.830709814500426	-0.746190603298118	0.488657846163447	0.330054167790282
met291	C-glycosyltryptophan	Tryptophan Metabolism	Amino Acid	0.496003162711903	0.228604506325952	0.221819357775741	0.0808238983164418	0.95470	1.02885	0.927929241386014	-0.107913297070655	0.66104860475776	0.537371816358664	0.34858869339384
met445	kynurenine	Tryptophan Metabolism	Amino Acid	0.344221976956359	0.155540586151376	0.153940747964757	0.0549919016086842	1.16632	1.02130	1.14199549593655	0.191556960680776	-0.585199510846824	0.583637701631414	0.37190861734835
met516	N-acetylkynurenine (2)	Tryptophan Metabolism	Amino Acid	1.18293295362999	0.272942449544677	0.529023699428252	0.0964997284733541	2.148620	1.015525	2.11577262992048	1.08118459753177	-0.51532796619101	0.631875083186238	0.389723018714245
met176	3-indoxyl sulfate	Tryptophan Metabolism	Amino Acid	0.752896230312281	0.522707619690368	0.33670543019632	0.184805051230469	1.610600	1.220938	1.31914970293332	0.399608297284004	-0.475741897445486	0.64997168201667	0.394473087461735
met210	5-bromotryptophan	Tryptophan Metabolism	Amino Acid	0.347463132797267	0.325895898291884	0.155390236921945	0.115221599821536	1.057200	0.959925	1.10133604187827	0.139254734098741	-0.46877292612685	0.65145314450888	0.394736552446036
met214	5-hydroxyindole sulfate	Tryptophan Metabolism	Amino Acid	1.10255986886069	0.865850377541778	0.493079763207151	0.306124336726362	2.205240	1.480625	1.48939805825243	0.57472938180383	-0.421290861628362	0.686043320579625	0.405270885511277
met612	picolinate	Tryptophan Metabolism	Amino Acid	0.631221083568796	0.327099575677233	0.282290650338181	0.115647164042307	1.31658	1.29945	1.01318250028858	0.0188940641163553	0.417930910928925	0.692191061001635	0.407261452816582
met720	tryptophan betaine	Tryptophan Metabolism	Amino Acid	1.26236266231614	0.271907511929509	0.5645457450393	0.096133822770459	1.838260	1.064125	1.72748502290614	0.788673202669855	0.310810643861841	0.770652087520422	0.438085999897144
met429	indoleacetylglycine	Tryptophan Metabolism	Amino Acid	0.635799533259654	0.242205420557929	0.284338195286245	0.0856325476583255	1.23406	1.04440	1.18159708923784	0.240738177265352	-0.189109701507008	0.857841438528419	0.473370142134707
met178	3-methoxytyramine sulfate	Tyrosine Metabolism	Amino Acid	0.248671932721252	0.328203910890198	0.111209469132195	0.116037605501202	0.68654	1.12395	0.61082788380266	-0.711162173378628	2.92733457027315	0.0145251264246375	0.0414725303488062
met179	3-methoxytyrosine	Tyrosine Metabolism	Amino Acid	0.444556281604717	0.279750487081573	0.198811613098537	0.0989067332278098	0.6143	1.1768	0.522008837525493	-0.937853863290909	3.18113367204298	0.0189859383193442	0.0489763939022247
met155	3-(4-hydroxyphenyl)lactate	Tyrosine Metabolism	Amino Acid	0.374167666739362	0.285558394522674	0.16733286756234	0.100960138595863	0.644800	1.108888	0.581483432050847	-0.782190008672272	2.87749075764722	0.0240408722924096	0.0585623374393042
met134	2-hydroxyphenylacetate	Tyrosine Metabolism	Amino Acid	0.51187227744922	0.129937698036893	0.228916241634818	0.0459399137068284	0.5912	1.0614	0.557000188430375	-0.844250279265463	2.88434529102971	0.0408349450206773	0.0776776165794019
met721	tyrosine	Tyrosine Metabolism	Amino Acid	0.246982704887757	0.10831823620794	0.110454023479159	0.0382962796744004	0.762720	1.016637	0.750238285641778	-0.414579207392963	2.61194944960825	0.0477575376235354	0.0858325330560124
met537	N-formylphenylalanine	Tyrosine Metabolism	Amino Acid	0.859798890898518	0.19501406494428	0.384513753405602	0.0689478838744272	0.518260	1.007075	0.51461907007919	-0.95842317532262	2.57907167278475	0.0577303259453828	0.0945999086945007
met337	dopamine 3-O-sulfate	Tyrosine Metabolism	Amino Acid	0.845542221279476	0.311576068298604	0.378137976925416	0.110158775374693	0.639580	1.156525	0.553018741488511	-0.854599721489996	2.34125279198439	0.0697124760836648	0.105517794495597
met173	3-hydroxyphenylacetate sulfate	Tyrosine Metabolism	Amino Acid	0.29260593570344	0.573629160778694	0.130857352570565	0.202808534736481	0.5128800	0.9134125	0.561498775197405	-0.832645219222407	1.92643165787204	0.0808278342386668	0.114259168338739
met177	3-methoxytyramine	Tyrosine Metabolism	Amino Acid	0.433937172695393	0.473867440736322	0.194062603222193	0.167537440364084	0.59886	0.97490	0.614278387526926	-0.703035469775718	1.87434425468515	0.0927638158942272	0.124251316864424
met200	4-hydroxyphenylpyruvate	Tyrosine Metabolism	Amino Acid	0.561441535290549	0.291936297128632	0.251084287660303	0.103215067687073	0.78628	1.21925	0.644888250973959	-0.632878909131806	1.9483878760036	0.104843642803958	0.132599040593438
met730	vanillactate	Tyrosine Metabolism	Amino Acid	0.267967014683849	0.153985793942967	0.119838492112154	0.0544421995517333	0.750980	0.935225	0.802993931941511	-0.316539009250585	1.83198115591754	0.119403169469398	0.141961682042682
met528	N-acetyltyrosine	Tyrosine Metabolism	Amino Acid	0.480355763852073	0.240985292089501	0.214821628271414	0.0852011671013536	0.711040	1.012862	0.702010737889268	-0.510434996863057	1.83076813022697	0.123513764271151	0.144824232439189
met196	4-hydroxycinnamate sulfate	Tyrosine Metabolism	Amino Acid	1.71134261609502	0.601111015244872	0.765335684476158	0.212524837562789	1.059280	1.489537	0.711147155122699	-0.49177997245616	1.31042349176385	0.251348333354467	0.223949545910279
met731	vanillic alcohol sulfate	Tyrosine Metabolism	Amino Acid	0.280459308828061	0.281216049538302	0.12542521589243	0.0994248878035128	0.887880	1.079675	0.822358580128279	-0.282160492987353	1.18967347971681	0.265789211923812	0.231882592030287
met597	phenol sulfate	Tyrosine Metabolism	Amino Acid	1.46347227023855	0.693714314858173	0.654484695887867	0.245265048121197	3.1046600	0.9272125	3.34838022567642	1.743463362581	-1.18588439701868	0.287535504678728	0.240229661728749
met713	thyroxine	Tyrosine Metabolism	Amino Acid	0.88915452362542	0.111593880136616	0.397641991465576	0.03945439469176	1.5688200	0.9829625	1.59601205539377	0.674471548923117	-0.234155403276781	0.826149269315361	0.46060258486663
met326	dimethylarginine (SDMA + ADMA)	Urea cycle; Arginine and Proline Metabolism	Amino Acid	0.0686815877962621	0.0920847641913362	0.0307153398230124	0.032556880601829	0.728980	1.027438	0.709512398801679	-0.49510019913797	7.62490444066797	1.36558100492474e-05	0.00085778956845257
met534	N-delta-acetylornithine	Urea cycle; Arginine and Proline Metabolism	Amino Acid	0.416461558830781	0.347001165475732	0.186247271112231	0.122683438593763	0.295720	1.050525	0.281497346564813	-1.82880677157236	5.80787137853565	0.000529995245362771	0.00618227008253973
met548	N-monomethylarginine	Urea cycle; Arginine and Proline Metabolism	Amino Acid	0.21343118391676	0.0792194327110301	0.0954493271512272	0.0280082990358604	0.573340	1.058312	0.541749502982107	-0.884302170141239	6.31765764714323	0.00183398548692	0.0119174254745024
met502	N-acetylarginine	Urea cycle; Arginine and Proline Metabolism	Amino Acid	0.425348882908383	0.424176526351751	0.190221803267349	0.149969049101739	0.45962	1.14435	0.401642854021934	-1.3160148863892	3.75663884757064	0.00487406450838752	0.0213603008511528
met145	2-oxoarginine*	Urea cycle; Arginine and Proline Metabolism	Amino Acid	0.497759892541528	0.388341779439767	0.222604991239169	0.137299552829955	0.420160	1.052275	0.399287258558837	-1.32450105924815	3.6620698398741	0.00796829479704677	0.0294428444768926
met574	ornithine	Urea cycle; Arginine and Proline Metabolism	Amino Acid	0.668594234928422	0.22047141097159	0.299004431732883	0.0779484148778887	0.38166	1.09990	0.346995181380125	-1.5270124662258	3.87325717518614	0.0140484939319964	0.0407287385781992
met615	proline	Urea cycle; Arginine and Proline Metabolism	Amino Acid	0.38579937021006	0.0888326436128797	0.17253472349326	0.0314070823446975	0.59176	1.01735	0.581668059173343	-0.781732010486679	3.43984311197147	0.0237355351640406	0.0585623374393042
met260	arginine	Urea cycle; Arginine and Proline Metabolism	Amino Acid	0.313074488202892	0.10919046409681	0.140011167528524	0.0386046588018803	0.684900	1.072663	0.638504357845847	-0.647231628410988	3.31503906525978	0.0238096568958599	0.0585623374393042
met261	argininosuccinate	Urea cycle; Arginine and Proline Metabolism	Amino Acid	0.44090117456425	0.545785427410843	0.197176999537033	0.192964288397503	0.551300	1.183563	0.465796919978066	-1.10222699494155	2.57525230621425	0.0275218520414091	0.0636362523035784
met547	N-methylproline	Urea cycle; Arginine and Proline Metabolism	Amino Acid	1.16236547871472	0.275452369836136	0.519825645021041	0.0973871193025184	0.3750800	0.9508125	0.394483665286268	-1.34196253228715	2.86144166323837	0.0423220394249744	0.0796784232237443
met423	trans-4-hydroxyproline	Urea cycle; Arginine and Proline Metabolism	Amino Acid	0.827922550348479	0.147177335829247	0.370258220536838	0.0520350461009152	0.503840	1.070737	0.470554393842746	-1.08756659363086	2.77847709981659	0.047769742461138	0.0858325330560124
met522	N-acetylproline	Urea cycle; Arginine and Proline Metabolism	Amino Acid	1.16287271478493	0.351157164338479	0.520052487887765	0.124152806082989	0.578860	1.295562	0.446802237175836	-1.1622916853544	2.30723315541352	0.0754815083772225	0.109416234831486
met259	argininate*	Urea cycle; Arginine and Proline Metabolism	Amino Acid	0.794082593039562	0.487849460330151	0.355124531557152	0.172480830798824	0.65522	1.25810	0.520801208171052	-0.94119529957052	1.94698696540595	0.100112954434874	0.127903611010105
met298	citrulline	Urea cycle; Arginine and Proline Metabolism	Amino Acid	0.208237156144203	0.15460987837595	0.0931264873159353	0.0546628467190309	0.899240	1.085137	0.828687990548659	-0.271099080280489	1.8159044058703	0.113670240627935	0.138644563134596
met617	pro-hydroxy-pro	Urea cycle; Arginine and Proline Metabolism	Amino Acid	0.380081488337842	0.27549327354088	0.169977608982542	0.0974015809460184	0.92664	1.06415	0.870779495371893	-0.199620658736497	0.843885711045212	0.428048289092401	0.30728970168597
met726	urea	Urea cycle; Arginine and Proline Metabolism	Amino Acid	0.265535951202627	0.0522332095501072	0.118751287471828	0.0184672283380094	0.946040	1.013288	0.933633873094323	-0.0990711905915756	0.789263758883181	0.4721848804295	0.322979547338088
met419	homocitrulline	Urea cycle; Arginine and Proline Metabolism	Amino Acid	1.10192255938669	0.354233433321719	0.492794749745836	0.12524043141239	1.0281	1.0386	0.989890236857308	-0.014659532847464	0.690725427025007	0.523567703752763	0.341988561021901
met418	homoarginine	Urea cycle; Arginine and Proline Metabolism	Amino Acid	0.74746785632685	0.2621153543383	0.334277787548576	0.0926717722528634	1.257600	1.066325	1.17937776944177	0.238025905599089	0.0552371949001922	0.958256288350193	0.505114900223514
met500	N6-carboxymethyllysine	Advanced Glycation End-product	Carbohydrate	0	0.515251255485698	0	0.18216882838441	0.280900	0.903425	0.310927857874201	-1.68534821279682	5.89276189310316	0.000603876687238613	0.00669397198714731
met348	erythronate*	Aminosugar Metabolism	Carbohydrate	0.419948893487704	0.0917708670562849	0.187806854582865	0.0324459012054341	0.933220	1.046637	0.891636737474406	-0.165472034727287	0.938277837988593	0.398408383063992	0.294930300206987
met520	N-acetylneuraminate	Aminosugar Metabolism	Carbohydrate	0.745153620176494	0.645585642772847	0.33324282967894	0.228248992920678	0.79328	1.08940	0.728180649899027	-0.457631690641084	0.858769341310504	0.416500293004279	0.304214670249545
met380	glucuronate	Aminosugar Metabolism	Carbohydrate	0.675200800497159	0.586139941094786	0.301958977674784	0.207231763536203	0.83718	0.97680	0.857063882063882	-0.222525353907842	0.421124601919097	0.685199097297243	0.405270885511277
met510	N-acetylglucosamine/N-acetylgalactosamine	Aminosugar Metabolism	Carbohydrate	0.216650566352443	0.398040032641338	0.0968890787455781	0.140728403132202	0.919700	0.910775	1.00979934671022	0.0140686491502686	-0.323105487999716	0.752719906796109	0.430489468042522
met692	sucrose	Disaccharides and Oligosaccharides	Carbohydrate	0.681616623972364	0.428495703024654	0.304828221159224	0.151496108659015	0.288760	1.280037	0.225587229119158	-2.14824269828527	4.66114351262556	0.00344755651190336	0.0170967021318543
met470	mannose	Fructose, Mannose and Galactose Metabolism	Carbohydrate	0.299974090106177	0.161195403221115	0.134152491393212	0.0569911813568751	2.133700	0.895225	2.38342316177497	1.2530351156895	-5.77864316680234	0.00161214707272334	0.0108500359146423
met357	galactitol (dulcitol)	Fructose, Mannose and Galactose Metabolism	Carbohydrate	0.176950489081146	0.269693856009344	0.0791346644474554	0.0953511772142779	0.688520	1.060125	0.649470581299375	-0.62266391667337	3.29747767385802	0.00718687823569515	0.0276394091513281
met469	mannitol/sorbitol	Fructose, Mannose and Galactose Metabolism	Carbohydrate	0.225554487014457	0.467724098193819	0.100871033118884	0.165365440778606	0.858680	1.244913	0.689751010713198	-0.53585242928221	1.44882087606078	0.17629477655548	0.179983908598462
met358	galactonate	Fructose, Mannose and Galactose Metabolism	Carbohydrate	1.20527492105886	1.1857813183376	0.539015331012659	0.419237005600422	2.922080	1.756862	1.6632382053912	0.733994803096897	-1.01250111323084	0.339181971987605	0.265216333173679
met354	fructose	Fructose, Mannose and Galactose Metabolism	Carbohydrate	0.659655302866768	0.271441777997067	0.295006819785661	0.0959691609595296	1.557040	1.055825	1.47471408614117	0.560435275498482	-0.874300439697416	0.423044129467411	0.305748047523545
met379	glucose	Glycolysis, Gluconeogenesis, and Pyruvate Metabolism	Carbohydrate	0.297651765853015	0.113964693662163	0.133113916414038	0.0402926038521813	1.5841200	0.9859875	1.60663294412962	0.684040364501169	-3.19648731947055	0.0259409550110759	0.0618790186127871
met446	lactate	Glycolysis, Gluconeogenesis, and Pyruvate Metabolism	Carbohydrate	0.634614255249065	0.276888626674957	0.283808122845462	0.0978949127776463	0.625040	1.046488	0.597273929562499	-0.743535343996359	2.10548306064574	0.0894861698041596	0.12175609040149
met23	1,5-anhydroglucitol (1,5-AG)	Glycolysis, Gluconeogenesis, and Pyruvate Metabolism	Carbohydrate	0.397704925189383	0.449423474407989	0.177859049541986	0.158895193189154	0.634420	1.011587	0.627153176147973	-0.673110244396008	1.86513521768027	0.0933595278966978	0.124333098002849
met627	pyruvate	Glycolysis, Gluconeogenesis, and Pyruvate Metabolism	Carbohydrate	0.58062092270556	0.391619403391949	0.259661570465657	0.138458367891339	0.996020	1.080475	0.921835303917259	-0.11741907465146	0.487014069590291	0.642713671311526	0.390697284040105
met386	glycerate	Glycolysis, Gluconeogenesis, and Pyruvate Metabolism	Carbohydrate	0.312073890856922	0.210394747618092	0.139563686791785	0.0743857763833926	1.18984	1.13280	1.05035310734463	0.0708744141542907	-0.167679327636743	0.872085744776171	0.476348322876564
met632	ribitol	Pentose Metabolism	Carbohydrate	0.199266648923935	0.464740554826085	0.0891147545285008	0.164310598904961	0.790200	1.477825	0.534704718082317	-0.903185688164052	2.89204956983474	0.0157718224975195	0.0440985131736897
met642	sedoheptulose	Pentose Metabolism	Carbohydrate	0.240154894786784	0.341844866867256	0.107400533974512	0.120860411737825	0.837700	1.125638	0.744200178032369	-0.426237359292818	1.66873256498375	0.124076102280421	0.144824232439189
met251	arabitol/xylitol	Pentose Metabolism	Carbohydrate	0.309536490039464	0.248796969748709	0.138428926648985	0.0879630122239882	0.76494	0.99800	0.766472945891783	-0.383693224747061	1.69544087507549	0.132559399644616	0.151855027325856
met634	ribonate	Pentose Metabolism	Carbohydrate	0.326807400504858	0.386478996345586	0.146152712615772	0.136640959551067	0.838440	1.152038	0.727788493087902	-0.458408853677907	1.4251099346638	0.185250369605206	0.185196287592448
met635	ribose	Pentose Metabolism	Carbohydrate	0.638803509191644	0.342751068989279	0.285681614163586	0.121180802570629	1.644320	1.127363	1.45855416578334	0.544538964059867	-0.914191169616249	0.399135077376425	0.294930300206987
met252	arabonate/xylonate	Pentose Metabolism	Carbohydrate	0.519033193846379	0.336165835842541	0.232118700803866	0.118852571063752	1.086280	1.103275	0.984595862319005	-0.022396418105963	0.298979404928014	0.774830926329723	0.439136812381921
met578	oxalate (ethanedioate)	Ascorbate and Aldarate Metabolism	Cofactors and Vitamins	0.80595199671536	0.192568858418879	0.360432690251446	0.0680833728166709	2.2955200	0.8515625	2.69565651376147	1.43063667698589	-2.17737330717898	0.0904498890052013	0.12218513660108
met408	gulonate*	Ascorbate and Aldarate Metabolism	Cofactors and Vitamins	1.03674388698347	0.379193555538762	0.463645961310481	0.134065167251848	2.788080	1.067738	2.611202373616	1.38471427385069	-1.19584205603905	0.288830830797349	0.240303386488092
met708	threonate	Ascorbate and Aldarate Metabolism	Cofactors and Vitamins	0.83819450658598	0.182487645722262	0.374851979018629	0.06451912588649	1.2498400	0.8511375	1.46843488860496	0.554279297008158	-0.456284218057689	0.670595287892213	0.401175582326127
met276	bilirubin (E,E)*	Hemoglobin and Porphyrin Metabolism	Cofactors and Vitamins	0.791607807379811	0.462169925355369	0.354017773764163	0.163401744139631	2.644980	1.007575	2.6250949060864	1.39236958204166	-2.11219911988375	0.0812477436521311	0.114259168338739
met409	heme	Hemoglobin and Porphyrin Metabolism	Cofactors and Vitamins	1.28528444320713	1.3324519882918	0.574796677086823	0.471092918263315	0.902520	2.223137	0.405966883732312	-1.30056604881626	1.1569851576914	0.277429192174413	0.234654255080343
met278	biliverdin	Hemoglobin and Porphyrin Metabolism	Cofactors and Vitamins	0.776088326109119	0.523409096996937	0.347077250744803	0.185053060910631	1.415220	1.041063	1.35939899890785	0.4429689654945	-0.589082635343312	0.576286563688639	0.368754851600773
met275	bilirubin (Z,Z)	Hemoglobin and Porphyrin Metabolism	Cofactors and Vitamins	0.784846586289931	0.287649706744963	0.350994063770588	0.101699529122843	1.519040	1.097925	1.38355534303345	0.468380353758492	-0.282086849423559	0.789919614014689	0.443413702503696
met277	bilirubin (E,Z or Z,E)*	Hemoglobin and Porphyrin Metabolism	Cofactors and Vitamins	0.549014061720595	0.353761142548266	0.245526552522103	0.12507345140809	1.0595800	0.9682375	1.09433894060083	0.130059641412965	-0.0396892506499216	0.969605984772653	0.505793522756456
met717	trigonelline (N'-methylnicotinate)	Nicotinate and Nicotinamide Metabolism	Cofactors and Vitamins	0.255972670783378	0.0985144105987341	0.114474458450762	0.0348301038894804	0.33206	1.03080	0.322138145129996	-1.63424859116282	9.63212169926507	0.000269569515061377	0.00499874882975948
met539	nicotinamide	Nicotinate and Nicotinamide Metabolism	Cofactors and Vitamins	0.537279910168471	0.20591090657535	0.240278880416336	0.0728004991798499	0.42468	1.09835	0.386652706332226	-1.37088978382224	4.15572400549966	0.00990867131849424	0.0339498047693878
met540	nicotinamide ribonucleotide (NMN)	Nicotinate and Nicotinamide Metabolism	Cofactors and Vitamins	0.452866588792776	0.966265941793024	0.202528095455818	0.341626599935727	0.60472	1.70935	0.353771901600023	-1.49910862863431	1.83145713175618	0.0954865179365928	0.125393407248438
met59	1-methylnicotinamide	Nicotinate and Nicotinamide Metabolism	Cofactors and Vitamins	0.653364110345493	0.173751952591032	0.292193312958239	0.0614305919607611	0.714300	1.010625	0.706790352504638	-0.500645747256897	1.6106455457583	0.176710305260343	0.179983908598462
met629	quinolinate	Nicotinate and Nicotinamide Metabolism	Cofactors and Vitamins	0.614440638795981	0.473234700132621	0.274786207297242	0.167313732778279	0.806440	1.006312	0.801381678843142	-0.319438567579697	0.941070312138597	0.378138331199031	0.283340064281798
met541	nicotinamide riboside	Nicotinate and Nicotinamide Metabolism	Cofactors and Vitamins	0.594889981229647	0.178436074962348	0.266042887432613	0.0630866793070936	0.951740	1.065325	0.893379954473987	-0.162654210858926	0.831370601019606	0.448017935331207	0.31385400024077
met492	N1-Methyl-2-pyridone-5-carboxamide	Nicotinate and Nicotinamide Metabolism	Cofactors and Vitamins	0.486010866153033	0.424654398732093	0.217350666904347	0.15013800250208	1.274000	1.085538	1.17361161009564	0.230955048230752	-0.507880045528752	0.625720415804729	0.389154668449903
met542	nicotinate ribonucleoside	Nicotinate and Nicotinamide Metabolism	Cofactors and Vitamins	1.31427408417136	0.729028225501343	0.587761238654686	0.257750400964198	1.32922	0.98295	1.35227631110433	0.435389968136967	0.0450947489256969	0.965604910797307	0.505793522756456
met592	pantothenate	Pantothenate and CoA Metabolism	Cofactors and Vitamins	0.216406545409508	0.198761882689807	0.0967799492623112	0.0702729375456836	1.15336	1.05710	1.09106044839656	0.125731034004397	-0.714373742709227	0.495184144512011	0.33149186822508
met621	pterin	Pterin Metabolism	Cofactors and Vitamins	0.270575870535924	0	0.121005207917902	0	0.77428	0.66390	1.16625997891249	0.221889425313666	-1	0.373900966300059	0.282403832111582
met633	riboflavin (Vitamin B2)	Riboflavin Metabolism	Cofactors and Vitamins	0.369394289913178	0.174870417521225	0.165198148549226	0.0618260290290907	1.213420	0.928575	1.30675497401933	0.385988650768526	-1.27723040832302	0.256158622743362	0.22662818683657
met377	gamma-tocopherol/beta-tocopherol	Tocopherol Metabolism	Cofactors and Vitamins	1.09784523212133	0.252319252317911	0.490971313559464	0.0892083271689571	0.369360	1.063087	0.347440990248211	-1.52516012512433	2.95246095884945	0.0386536884452889	0.0762732265131917
met241	alpha-CEHC sulfate	Tocopherol Metabolism	Cofactors and Vitamins	0.908179047902982	0.746631250999689	0.406150017370421	0.263974010313838	1.050160	1.469762	0.714510240433485	-0.484973406565942	0.818490499542408	0.438824137771327	0.311465917762482
met247	alpha-tocopherol	Tocopherol Metabolism	Cofactors and Vitamins	0.348091801199314	0.0850319380725291	0.155671385978402	0.03006333001426	1.06638	0.98885	1.07840420690701	0.108898029666573	-0.205700047611116	0.846399842564275	0.468428171333078
met631	retinol (Vitamin A)	Vitamin A Metabolism	Cofactors and Vitamins	0.490964560443047	0.198183057294279	0.219566026338791	0.0700682918645335	1.2500200	0.9661875	1.29376544407788	0.371576084611252	-0.823070648283295	0.449198744858699	0.314097379146243
met623	pyridoxamine	Vitamin B6 Metabolism	Cofactors and Vitamins	0.874376772164272	0.930708098969254	0.391033180101231	0.3290550040432	0.194620	2.449375	0.0794570043378413	-3.65368178734304	4.8211829423081	0.00092444813929646	0.00871038006098653
met624	pyridoxate	Vitamin B6 Metabolism	Cofactors and Vitamins	0.329803588258967	0.213818711383699	0.147492648514081	0.0755963303819915	0.44864	1.09950	0.408040018190086	-1.29321744461907	5.5301811530292	0.00136793960987243	0.0101090720695179
met622	pyridoxal	Vitamin B6 Metabolism	Cofactors and Vitamins	0.59667936273221	0.197726727498625	0.266843123168095	0.0699069549180513	0.72266	0.88560	0.816011743450768	-0.293338180317705	1.17842635904746	0.296491333134703	0.245592528207735
met608	phosphate	Oxidative Phosphorylation	Energy	0.626893189178912	0.346950600928619	0.280355157127137	0.122665561326687	1.207820	1.058275	1.1413101509532	0.190690897182166	-0.1308461920073	0.900500262991175	0.487653701334896
met691	succinylcarnitine (C4-DC)	TCA Cycle	Energy	0.188284114776201	0.188369260847942	0.0842032159445918	0.0665985908563386	0.53812	1.08695	0.495073370440223	-1.01428574479362	6.53686838401068	0.000128539452624518	0.00398176424309746
met690	succinate	TCA Cycle	Energy	0.279025431308511	0.259072906626695	0.124783966371406	0.0915961045487228	0.625620	1.131638	0.552844637596122	-0.855053988859682	3.82205049418764	0.00493101113329546	0.0213614768179656
met465	malate	TCA Cycle	Energy	0.546518562245395	0.461518696121442	0.244410531229231	0.163171499835923	0.694920	1.201812	0.578226877415103	-0.790292424480793	1.87879998609402	0.0994998499680999	0.127903611010105
met355	fumarate	TCA Cycle	Energy	0.868816707510106	0.447462770979685	0.38854664359603	0.158201979844129	0.719840	1.065675	0.675477983437727	-0.56601934784247	1.2450809185379	0.264840203029656	0.231590737478547
met138	2-methylcitrate/homocitrate	TCA Cycle	Energy	0.325207745415447	0.125115242521594	0.145437325111677	0.0442349182084093	0.868280	1.012512	0.857550330267691	-0.221706748270415	1.23864539887972	0.273157802436564	0.233447681140257
met231	aconitate [cis or trans]	TCA Cycle	Energy	0.263395303062767	0.248137389921192	0.117793960520501	0.0877298155396028	0.969180	1.070688	0.90519366986461	-0.143701599198672	0.68991626265461	0.509247167766046	0.336698647058741
met246	alpha-ketoglutarate	TCA Cycle	Energy	0.742967312425191	0.308668088619914	0.33226508312861	0.109130649299516	1.120720	1.014188	1.10504166880302	0.144100771645712	0.067059923581451	0.949195960686537	0.503947194382099
met297	citrate	TCA Cycle	Energy	0.207928057977811	0.210854464659062	0.0929882544135806	0.0745483109019411	0.97652	0.98600	0.990385395537525	-0.0139380545081823	0.0611499562912583	0.952616353379779	0.504736854028968
met316	deoxycarnitine	Carnitine Metabolism	Lipid	0.427302284796849	0.146031753489462	0.191095391149346	0.0516300215804806	1.004480	1.012063	0.99250738343364	-0.010850260134562	0.404409254333946	0.704055073104432	0.411632781973747
met282	carnitine	Carnitine Metabolism	Lipid	0.500567578290417	0.148968143769519	0.223860626477964	0.0526681923200996	1.11594	0.97685	1.14238624149051	0.192050509258239	-0.178804147771645	0.86594656004673	0.476107830252703
met288	ceramide (d18:1/20:0, d16:1/22:0, d20:1/18:0)*	Ceramides	Lipid	0.490168486758126	0.274301917800453	0.219210011363875	0.0969803730845876	0.650780	1.035888	0.628233940348764	-0.670626208169148	2.18833782187455	0.074484684936038	0.109250844209588
met289	ceramide (d18:2/24:1, d18:1/24:2)*	Ceramides	Lipid	0.340907697358681	0.200796573960356	0.152458557069387	0.0709923095431968	1.33650	0.94495	1.41436054817715	0.500149938225052	-1.89467565290759	0.108915747999606	0.135840313774867
met286	ceramide (d16:1/24:1, d18:1/22:1)*	Ceramides	Lipid	0.59817778236854	0.351082653031973	0.267513236801226	0.124126462357936	1.65328	0.89135	1.8548045100129	0.891267139785684	-1.83777341384321	0.117819773265043	0.141417474870458
met398	glycosyl ceramide (d18:2/24:1, d18:1/24:2)*	Ceramides	Lipid	0.392046038878702	0.321563420564096	0.17532831864846	0.113689837631207	0.79294	1.04395	0.759557450069448	-0.396769006004986	1.42053998663082	0.196557496745775	0.192918080405921
met447	lactosyl-N-palmitoyl-sphingosine (d18:1/16:0)	Ceramides	Lipid	0.456145988716547	0.257206654682037	0.20399468768681	0.0909362848459876	0.850900	1.089938	0.780686607862099	-0.357184573434978	1.3353313320886	0.233295716262479	0.213933839837099
met397	glycosyl ceramide (d18:1/20:0, d16:1/22:0)*	Ceramides	Lipid	0.48292056881011	0.408498262264004	0.215968643918454	0.144425945674899	0.799400	1.069287	0.747600971488478	-0.419659651057503	1.19525905545178	0.268322381103218	0.233447681140257
met554	N-palmitoyl-sphingosine (d18:1/16:0)	Ceramides	Lipid	0.45513161121268	0.230735195578668	0.203541044276111	0.0815772107260402	0.8486200	0.9936375	0.854053918053616	-0.227600942075456	0.962551990403657	0.377530875680897	0.283340064281798
met400	glycosyl-N-palmitoyl-sphingosine (d18:1/16:0)	Ceramides	Lipid	0.408545284393146	0.275034503259656	0.182707005558012	0.0972393811575883	1.162460	0.989175	1.17518133798367	0.23288339102369	-0.582623969233164	0.580393393260596	0.3707532717593
met401	glycosyl-N-stearoyl-sphingosine (d18:1/18:0)	Ceramides	Lipid	0.531450454809742	0.410955418010594	0.237671868725553	0.145294681420322	1.170840	1.004125	1.16603012573136	0.221605062708034	-0.412035608506642	0.692654710389142	0.407261452816582
met287	ceramide (d18:1/17:0, d17:1/18:0)*	Ceramides	Lipid	0.793099938485239	0.398757204298455	0.354685075080779	0.140981961603213	0.9235200	0.9196125	1.00424907229947	0.00611712865789064	0.41354595486049	0.695445704963484	0.408265559235403
met399	glycosyl-N-(2-hydroxynervonoyl)-sphingosine (d18:1/24:1(2OH))*	Ceramides	Lipid	0.401443786155932	0.287945727106424	0.17953111899791	0.101804188125322	0.99132	0.90240	1.09853723404255	0.135583769586565	-0.294998193365826	0.77706238093277	0.439740229763158
met300	cortisol	Corticosteroids	Lipid	1.70380884215505	1.22521166529532	0.761966478344779	0.433177738459593	4.97518	1.39010	3.57900870440975	1.83956005249794	-1.43094151573301	0.197984292020138	0.193311626060088
met301	cortisone	Corticosteroids	Lipid	1.08285403456986	0.652762207161925	0.484267046201624	0.230786291593248	2.367080	1.041662	2.27240698038327	1.1842212397719	-1.26223241742959	0.254843684440352	0.22599534253205
met591	palmitoyl-oleoyl-glycerol (16:0/18:1) [2]*	Diacylglycerol	Lipid	0	0.43351986826649	0	0.153272419315167	0.0574	1.0829	0.0530058177117001	-4.23770547683095	18.5743310418705	3.25265403406744e-07	6.49036176298652e-05
met571	oleoyl-oleoyl-glycerol (18:1/18:1) [2]*	Diacylglycerol	Lipid	0.18869081447022	0.411012113009729	0.0843850975770425	0.145314726129495	0.221500	1.268438	0.17462422286308	-2.51767439971977	9.93787557436993	1.19841928080206e-06	0.000112918042283521
met570	oleoyl-oleoyl-glycerol (18:1/18:1) [1]*	Diacylglycerol	Lipid	0.48163798785446	0.272696547563625	0.215395056277758	0.0964127889941995	0.169200	1.123812	0.15055899029375	-2.7315992369413	8.30768779400717	0.000228286078201178	0.00499874882975948
met590	palmitoyl-oleoyl-glycerol (16:0/18:1) [1]*	Diacylglycerol	Lipid	0	0.451146745540968	0	0.15950446154113	0.32890	1.05875	0.310649350649351	-1.68664105627152	6.68926898656623	0.000280189691067477	0.00499874882975948
met589	palmitoyl-linoleoyl-glycerol (16:0/18:2) [2]*	Diacylglycerol	Lipid	0.538625302737338	0.330504104485001	0.240880558264418	0.116850846745666	0.16376	1.16955	0.140019665683382	-2.83629862777847	7.58266196555544	0.000292375512085421	0.00499874882975948
met687	stearoyl-linoleoyl-glycerol (18:0/18:2) [2]*	Diacylglycerol	Lipid	0.585006614779237	0.246895550061874	0.261622911586681	0.0872907588467671	0.12006	1.05580	0.113714718696723	-3.13650909293109	8.30733099053549	0.000452560455327866	0.00568551607373572
met588	palmitoyl-linoleoyl-glycerol (16:0/18:2) [1]*	Diacylglycerol	Lipid	0.6556304415939	0.431079345437207	0.293206847104433	0.152409564194054	0.19584	1.44460	0.135566938945037	-2.88292270723586	6.29250772767711	0.000662341256512386	0.00713227872816237
met318	diacylglycerol (16:1/18:2 [2], 16:0/18:3 [1])*	Diacylglycerol	Lipid	0	0.599655363444398	0	0.212010186933209	0.262700	1.004263	0.261584863725936	-1.93464903134228	5.69126609168302	0.000742023288494545	0.00755840842230638
met569	oleoyl-linoleoyl-glycerol (18:1/18:2) [2]	Diacylglycerol	Lipid	0.363731758507381	0.253295106073195	0.162665787519608	0.089553343572861	0.451280	1.190575	0.379043739369632	-1.39956375854722	5.36587658599037	0.00136179498305742	0.0101090720695179
met585	palmitoyl-arachidonoyl-glycerol (16:0/20:4) [2]*	Diacylglycerol	Lipid	0.30016616894942	0.383969434694072	0.134238391663318	0.135753695520272	0.447100	1.024675	0.436333471588552	-1.19649694631023	4.1924810763783	0.00175609968085799	0.011611514050144
met568	oleoyl-linoleoyl-glycerol (18:1/18:2) [1]	Diacylglycerol	Lipid	0.401224989456892	0.217850002879998	0.179433270139449	0.0770216071589777	0.428260	1.108113	0.386476830431553	-1.37154616876687	5.1145903745379	0.00282419229053083	0.0158867113270914
met463	linoleoyl-linoleoyl-glycerol (18:2/18:2) [1]*	Diacylglycerol	Lipid	0.609396643926493	0.194228081993972	0.272530464215974	0.0686699969373972	0.65790	1.11475	0.590177169769007	-0.760779981806516	2.34256835131574	0.0717444314303606	0.1073006125207
met683	stearoyl-arachidonoyl-glycerol (18:0/20:4) [1]*	Diacylglycerol	Lipid	0.358923458920895	0.114700520531802	0.160515450573295	0.0405527579368319	0.69880	0.97025	0.720226745684102	-0.473476919756051	2.24305575202457	0.080654296298342	0.114259168338739
met564	oleoyl-arachidonoyl-glycerol (18:1/20:4) [1]*	Diacylglycerol	Lipid	0.531561236787077	0.188893246390937	0.237721411931953	0.0667838477216864	0.723080	1.043213	0.693127865546154	-0.528806575175604	1.91156939100516	0.118637104189723	0.141881390032211
met684	stearoyl-arachidonoyl-glycerol (18:0/20:4) [2]*	Diacylglycerol	Lipid	0.46528157120064	0.125089149815426	0.208080244376508	0.0442256930436738	0.7437800	0.9747625	0.763037150075018	-0.390174795462873	1.61548673096133	0.175549868498204	0.179983908598462
met565	oleoyl-arachidonoyl-glycerol (18:1/20:4) [2]*	Diacylglycerol	Lipid	0.581969748382751	0.231777972185322	0.260264783646456	0.0819458879309541	0.775860	1.047737	0.740510261640087	-0.433408367050906	1.51257410608279	0.193114034283128	0.190530723873888
met460	linoleoyl-arachidonoyl-glycerol (18:2/20:4) [2]*	Diacylglycerol	Lipid	0.729714974826566	0.262266666096673	0.32633845758235	0.0927252690380728	1.7111000	0.9717625	1.76082118830476	0.816248410677344	-1.12856718627861	0.313866586538276	0.253802985039438
met459	linoleoyl-arachidonoyl-glycerol (18:2/20:4) [1]*	Diacylglycerol	Lipid	0.823336536626866	0.199202681257331	0.368207292851384	0.0704287833738007	1.368120	1.038112	1.31789248173607	0.398232675055024	-0.0673072517488625	0.949355425511655	0.503947194382099
met28	12-HHTrE	Eicosanoid	Lipid	1.18291356704318	1.08163399070128	0.529015029483061	0.382415364793371	0.615340	1.520362	0.404732557114687	-1.30495918929812	1.49991115369119	0.171927711886899	0.178740249526663
met212	5-HEPE	Eicosanoid	Lipid	1.19625036654881	0	0.534979427542435	0	0.97182	0.26250	3.70217142857143	1.88837170056336	-1	0.373900966300059	0.282403832111582
met27	12-HETE	Eicosanoid	Lipid	1.18039236584298	0.973037040248774	0.527887514029342	0.344020544752798	0.99138	1.29145	0.76764876688993	-0.381481729477769	0.829179655457944	0.433067084347714	0.308541827638286
met213	5-HETE	Eicosanoid	Lipid	0.73760279581797	0.392431770517525	0.329865998368575	0.138745583042992	0.2740800	0.1867625	1.46753229368851	0.553392250818561	-0.534068651611745	0.614383466395417	0.384642768960275
met530	N-arachidonoyltaurine	Endocannabinoid	Lipid	0.529445078353204	0.640658608929036	0.236775037110093	0.226507023399631	2.398840	0.909825	2.63659494957822	1.3986759522721	-3.1584265600884	0.0102813675553244	0.0345977141646468
met543	N-linolenoyltaurine*	Endocannabinoid	Lipid	0.925756793216208	0.708114030137351	0.414011024052731	0.250356116281728	2.959560	0.659475	4.4877516206073	2.1659928306628	-3.03903727055617	0.0191024730741296	0.0489763939022247
met583	palmitoyl ethanolamide	Endocannabinoid	Lipid	0.132735329016188	0.0460471618577875	0.0593610437391994	0.016280130202018	0.856760	1.043687	0.820897452972012	-0.284726084003632	3.30222036433644	0.0241806164812921	0.0585623374393042
met550	N-oleoyltaurine	Endocannabinoid	Lipid	0.196537375762485	1.00366438936618	0.087894186464867	0.35484894787814	0.541060	1.193575	0.453310432943049	-1.14142872964407	1.46159612047239	0.182773210111588	0.183751603156444
met555	N-palmitoyltaurine	Endocannabinoid	Lipid	0.660501774463417	1.1027855721338	0.295385373391887	0.389893578125249	1.510880	1.045413	1.44524699807636	0.531316075734935	-1.04325978474021	0.319213913777639	0.255174936082557
met255	arachidonoyl ethanolamide	Endocannabinoid	Lipid	0.359374013861246	0.234925380161682	0.16071694486814	0.0830586646925766	0.8347600	0.9436875	0.884572488244254	-0.176947722299005	0.841539646744356	0.431445178383086	0.307968459812997
met549	N-oleoylserine	Endocannabinoid	Lipid	0.565167372910339	0.298408006065372	0.252750532898498	0.105503162324591	1.198880	0.887175	1.35134556316398	0.434396644696521	-0.777955805383073	0.469171622512005	0.321501934530613
met458	linoleoyl ethanolamide	Endocannabinoid	Lipid	0.35345813268396	0.250792901011918	0.158071282376295	0.0886686804894868	0.924540	1.036225	0.892219353904799	-0.164529651685496	0.723789971936287	0.494250491251058	0.331455582367517
met563	oleoyl ethanolamide	Endocannabinoid	Lipid	0.278280941346769	0.226315498441686	0.124451020338801	0.0800146118178648	1.0674600	0.9947625	1.07308025785049	0.101757982220056	-0.417402855470503	0.688419755661581	0.40603830896443
met681	stearoyl ethanolamide	Endocannabinoid	Lipid	0.434237412518651	0.146345952052695	0.194196874553064	0.0517411075478311	1.0953200	0.9907125	1.10558814994259	0.14481405764174	-0.177649631823819	0.866592440180995	0.476107830252703
met557	N-stearoyltaurine	Endocannabinoid	Lipid	0.422764643487067	0.77029797939371	0.189066096264109	0.272341462381794	0.8337000	0.9619625	0.866665800382031	-0.206452319527241	0.147774620424978	0.885211376247713	0.482120319687799
met322	dihomo-linolenoyl-choline	Fatty Acid Metabolism (Acyl Choline)	Lipid	0.778170889175261	0.721657484354249	0.348008601261468	0.255144450440457	0.5181200	0.8654625	0.598662564813611	-0.740185035514037	1.24464482070948	0.248001976550209	0.222294347626634
met331	docosahexaenoylcholine	Fatty Acid Metabolism (Acyl Choline)	Lipid	1.0935988501933	0.390804768848948	0.489072273829566	0.138170351086566	2.1045	0.7087	2.96952165937632	1.57023055552959	-1.30467398292399	0.252870303992567	0.224774229576324
met462	linoleoylcholine*	Fatty Acid Metabolism (Acyl Choline)	Lipid	1.24128217326547	0.574668192518126	0.555118263736054	0.203175887930892	0.5964200	0.9208375	0.647692996864268	-0.626617949761805	1.25571744691604	0.263765025262093	0.231590737478547
met587	palmitoylcholine	Fatty Acid Metabolism (Acyl Choline)	Lipid	1.27654895351212	0.5930438446341	0.570890047331864	0.209672662040857	0.5871800	0.9111375	0.644447188267413	-0.633865958715505	1.23685454610433	0.270059296388581	0.233447681140257
met567	oleoylcholine	Fatty Acid Metabolism (Acyl Choline)	Lipid	1.03218065660336	0.588477080124045	0.461605222645094	0.208058066964286	0.56246	0.85545	0.657501899585014	-0.60493303239433	1.21944970826642	0.271065170599127	0.233447681140257
met686	stearoylcholine*	Fatty Acid Metabolism (Acyl Choline)	Lipid	1.26647563516238	0.588682342659847	0.566385122414059	0.20813063822978	0.6807600	0.8064125	0.84418334289213	-0.24437173202626	0.826434574983717	0.445486023981756	0.31385400024077
met257	arachidonoylcholine	Fatty Acid Metabolism (Acyl Choline)	Lipid	1.23497057819365	0.503333038197082	0.552295632610645	0.177955102252192	0.9849200	0.8259375	1.19248732500946	0.253973931854957	0.32743012471168	0.757018042320099	0.432291641626765
met280	butyrylglycine	Fatty Acid Metabolism (also BCAA Metabolism)	Lipid	0.404630597482771	0.298386067840432	0.180956304349566	0.105495405990779	0.7053	1.2424	0.567691564713458	-0.816820790013123	2.80384250352062	0.0274448319968522	0.0636362523035784
met619	propionylglycine	Fatty Acid Metabolism (also BCAA Metabolism)	Lipid	0.994381994563753	0.418479732894719	0.444701147089276	0.147954928459495	0.399480	1.158313	0.344880874167863	-1.53582997046163	2.81546139125488	0.038158143961677	0.0756916870211984
met279	butyrylcarnitine (C4)	Fatty Acid Metabolism (also BCAA Metabolism)	Lipid	0.651954842413736	0.306392565370938	0.291563069179455	0.108326130339466	2.15048	0.96435	2.22997874215793	1.15702995735208	-2.26438562576921	0.071660560883783	0.1073006125207
met479	methylmalonate (MMA)	Fatty Acid Metabolism (also BCAA Metabolism)	Lipid	0.755536662652546	0.715730988312285	0.337886267436884	0.253049117670483	0.745420	1.341475	0.555671928287892	-0.847694735546959	1.37639422133164	0.204854650384039	0.197479871969684
met618	propionylcarnitine (C3)	Fatty Acid Metabolism (also BCAA Metabolism)	Lipid	0.805788608814984	0.171113495868125	0.360359620961058	0.0604977566404436	1.187700	1.054738	1.12606163805609	0.171285799428829	0.224822237617986	0.832571936869049	0.462814138863817
met321	dihomo-linolenoylcarnitine (20:3n3 or 6)*	Fatty Acid Metabolism(Acyl Carnitine)	Lipid	0.790918326538673	0.389220972301998	0.35370942855817	0.137610394447382	0.365540	1.250887	0.292224637397303	-1.7748502783048	3.70101346308173	0.0128816581775388	0.0392005070199474
met489	myristoylcarnitine (C14)	Fatty Acid Metabolism(Acyl Carnitine)	Lipid	0.381723066747489	0.351304026544649	0.170711745165415	0.12420472971393	1.5344200	0.9260125	1.65701866875447	0.728589856734242	-2.37849914691856	0.0444097030726132	0.0816466842115859
met457	linolenoylcarnitine (C18:3)*	Fatty Acid Metabolism(Acyl Carnitine)	Lipid	0.851963155155901	0.335008645733643	0.381009505850759	0.11844344257719	2.97994	0.88855	3.35371110235777	1.74575841664614	-2.5469219084784	0.0535968123278362	0.0909914383166673
met561	octanoylcarnitine (C8)	Fatty Acid Metabolism(Acyl Carnitine)	Lipid	0.398416577995084	0.19767707225032	0.178177310351971	0.0698893991366523	1.555640	1.006587	1.54546005462022	0.628036365457169	-2.03336455218775	0.0949503213164105	0.125393407248438
met454	lignoceroylcarnitine (C24)*	Fatty Acid Metabolism(Acyl Carnitine)	Lipid	0.668752639454978	0.316214118822135	0.299075272390748	0.11179857386303	0.610420	1.006775	0.606312234610514	-0.721867160401998	1.94517607229664	0.10778998303514	0.13536403518363
met413	hexanoylcarnitine (C6)	Fatty Acid Metabolism(Acyl Carnitine)	Lipid	0.494357692197879	0.292781192318161	0.221083480990875	0.103513783246027	1.738640	1.036212	1.67788058814219	0.746640045321721	-1.88320654482887	0.110464365627958	0.136531704760728
met733	ximenoylcarnitine (C26:1)*	Fatty Acid Metabolism(Acyl Carnitine)	Lipid	0.597401301364277	0.389937408275584	0.267165983939472	0.137863692814986	0.669260	1.076475	0.621714391880907	-0.685676119108526	1.8622889472187	0.110564755544722	0.136531704760728
met461	linoleoylcarnitine (C18:2)*	Fatty Acid Metabolism(Acyl Carnitine)	Lipid	0.678719333079616	0.223336057138204	0.303532513281869	0.0789612202429451	1.85626	0.91565	2.0272593239775	1.01953064799895	-1.81035086214248	0.13580433739761	0.153518483502335
met267	behenoylcarnitine (C22)*	Fatty Acid Metabolism(Acyl Carnitine)	Lipid	0.682230772180994	0.320479634267518	0.305102876587775	0.113306661311373	0.6735000	0.9828125	0.685278219395866	-0.545238261191712	1.56198895952041	0.177648716893217	0.179983908598462
met256	arachidonoylcarnitine (C20:4)	Fatty Acid Metabolism(Acyl Carnitine)	Lipid	0.740280880372101	0.207357948874443	0.331063674191082	0.0733121058910259	2.106080	1.030712	2.04332539060378	1.03091896522158	-1.53256948405518	0.193808201459076	0.190716347634811
met450	laurylcarnitine (C12)	Fatty Acid Metabolism(Acyl Carnitine)	Lipid	0.52439411868718	0.394295090897777	0.234516179277125	0.139404366281192	1.3683	0.9039	1.51377364752738	0.59814949726329	-1.35265274260679	0.219183430118005	0.205680297972006
met164	3-hydroxybutyrylcarnitine (1)	Fatty Acid Metabolism(Acyl Carnitine)	Lipid	1.18488708771662	0.490070091764543	0.529897614759224	0.173265942571711	2.731220	0.806525	3.38640463717802	1.75975436932684	-1.37027542292051	0.230397505041293	0.212309294679473
met487	myristoleoylcarnitine (C14:1)*	Fatty Acid Metabolism(Acyl Carnitine)	Lipid	0.442153231763876	0.453144889905066	0.197736936539049	0.160210912255952	1.39062	1.02535	1.35623933291071	0.439611790521291	-1.26422761302576	0.238581267573781	0.217195360584839
met290	cerotoylcarnitine (C26)*	Fatty Acid Metabolism(Acyl Carnitine)	Lipid	0.391760680167747	0.386989926706683	0.175200702353327	0.13682160071259	0.824200	1.073625	0.767679590173478	-0.381423802327372	1.20740670711417	0.259615555995483	0.22914869075748
met258	arachidoylcarnitine (C20)*	Fatty Acid Metabolism(Acyl Carnitine)	Lipid	0.727684319175669	0.144476829514726	0.32543032076749	0.0510802729370977	0.7381600	0.9394875	0.78570497212576	-0.347940404735455	1.26222090843309	0.272439500400206	0.233447681140257
met323	dihomo-linoleoylcarnitine (C20:2)*	Fatty Acid Metabolism(Acyl Carnitine)	Lipid	0.453266718144506	0.243241511692285	0.20270703874187	0.0859988611918408	1.285920	0.954275	1.34753608760577	0.430323909499291	-1.12729611624733	0.30663899651103	0.250242730211678
met566	oleoylcarnitine (C18:1)	Fatty Acid Metabolism(Acyl Carnitine)	Lipid	0.572752144442378	0.230790320251029	0.256142545846387	0.0815967002408586	1.4078400	0.9526875	1.47775634717575	0.563408417184516	-1.09700976448515	0.324347205277974	0.257354101633006
met346	erucoylcarnitine (C22:1)*	Fatty Acid Metabolism(Acyl Carnitine)	Lipid	0.486135088587085	0.630242183041554	0.217406220865721	0.222824260709248	0.72256	1.00145	0.721513804982775	-0.470901096304424	0.833979642440548	0.423186747288803	0.305748047523545
met535	nervonoylcarnitine (C24:1)*	Fatty Acid Metabolism(Acyl Carnitine)	Lipid	0.543750210611821	0.396168894152047	0.243172486741572	0.140066855775044	0.863680	1.028463	0.839777415424765	-0.251921105348416	0.807165822091145	0.447374053993609	0.31385400024077
met165	3-hydroxybutyrylcarnitine (2)	Fatty Acid Metabolism(Acyl Carnitine)	Lipid	0.519538182488431	0.166103457079587	0.232344538590164	0.0587264404397522	1.281420	0.968375	1.32326836194656	0.40410567324764	-0.814115174880409	0.456332792661584	0.317171565689782
met472	margaroylcarnitine*	Fatty Acid Metabolism(Acyl Carnitine)	Lipid	0.519301890505725	0.208025792331146	0.232238865602991	0.0735482242095289	1.253500	0.957825	1.30869417691123	0.38812799949728	-0.749550281005108	0.488505269460894	0.330054167790282
met689	suberoylcarnitine (C8-DC)	Fatty Acid Metabolism(Acyl Carnitine)	Lipid	0.556381956090842	0.32798984811932	0.248821575054685	0.115961922882758	0.902560	1.021525	0.883541763539806	-0.178629764719708	0.713043125699488	0.503617376422808	0.334758945445516
met342	eicosenoylcarnitine (C20:1)*	Fatty Acid Metabolism(Acyl Carnitine)	Lipid	0.515145432348497	0.298202974883259	0.230380041005951	0.105430672854977	0.927540	1.029487	0.900973008886951	-0.150444208080751	0.635297761412136	0.549835887156258	0.354235237160988
met685	stearoylcarnitine (C18)	Fatty Acid Metabolism(Acyl Carnitine)	Lipid	0.508724243384973	0.166075386942792	0.22750839800219	0.0587165161477141	1.24812	1.01715	1.22707565255862	0.295224197824439	-0.506929252255104	0.635853241308819	0.389723018714245
met315	decanoylcarnitine (C10)	Fatty Acid Metabolism(Acyl Carnitine)	Lipid	1.0798044135686	0.542326403767423	0.482903214228739	0.191741338860229	1.883840	1.093575	1.72264362297968	0.784624270605982	-0.467231172620956	0.658966398187159	0.397372488542037
met595	pentadecanoylcarnitine (C15)*	Fatty Acid Metabolism(Acyl Carnitine)	Lipid	0.397826937184219	0.373996426345474	0.177913614964891	0.13222770460421	1.203140	1.093338	1.10042822987951	0.138065055476296	-0.424009483369941	0.682452831269078	0.405056321667243
met581	palmitoleoylcarnitine (C16:1)*	Fatty Acid Metabolism(Acyl Carnitine)	Lipid	0.41921937414588	0.38360149969617	0.187480603615021	0.135623610854246	1.097420	1.138625	0.963811614886376	-0.0531769077978322	0.203794866990132	0.843586316425268	0.467557639682505
met235	adipoylcarnitine (C6-DC)	Fatty Acid Metabolism(Acyl Carnitine)	Lipid	0.542683254650104	0.76098172146772	0.242695329529692	0.269047667804419	0.89194	1.12560	0.792412935323383	-0.33567566396009	0.112826671265149	0.912263248185694	0.49280742969791
met586	palmitoylcarnitine (C16)	Fatty Acid Metabolism(Acyl Carnitine)	Lipid	0.580962303601724	0.179490636223205	0.259814240643665	0.0634595230164579	1.10804	0.97885	1.13198140675282	0.178850261521562	-0.0710410835166887	0.946423880732824	0.503810223558833
met237	adrenoylcarnitine (C22:4)*	Fatty Acid Metabolism(Acyl Carnitine)	Lipid	0.786757607092389	0.361965496669968	0.351848698254731	0.127974128625446	1.198860	0.961575	1.24676702285313	0.318191901112619	-0.0552229332106984	0.958068072156252	0.505114900223514
met230	acetylcarnitine (C2)	Fatty Acid Metabolism(Acyl Carnitine)	Lipid	0.609081691202023	0.308528742124805	0.272389613075652	0.109081382873702	1.03982	0.93710	1.10961476896809	0.150058895167108	-0.039046398981211	0.970279860298502	0.505793522756456
met552	N-palmitoylglycine	Fatty Acid Metabolism(Acyl Glycine)	Lipid	0.280922446323706	0.14517463976172	0.125632337277068	0.0513269861159132	0.91820	1.05905	0.867003446485057	-0.205890366472527	1.21682144616496	0.274509022448587	0.23354331514716
met414	hexanoylglycine	Fatty Acid Metabolism(Acyl Glycine)	Lipid	0.565550765241996	0.174883047570035	0.252921991161626	0.0618304944256706	1.186340	1.008387	1.17647292160649	0.23446811502578	-0.0870191015303155	0.934406975707854	0.500951049335527
met544	N-linoleoylglycine	Fatty Acid Metabolism(Acyl Glycine)	Lipid	0.41817536165429	0.325835068320628	0.18701370703491	0.115200093178949	0.92168	0.90335	1.02029113853988	0.0289808818000745	0.00427803183862131	0.996705454762745	0.513180679818956
met468	malonylcarnitine	Fatty Acid Synthesis	Lipid	0.573864473043811	0.299804582014798	0.256639994319611	0.105996926486731	1.27022	0.86490	1.46863221181639	0.554473148363457	-1.06628839334024	0.331696835439804	0.260987891306791
met467	malonate	Fatty Acid Synthesis	Lipid	0.291699772246033	0.40414795421544	0.130452103952667	0.142887879514204	1.095240	1.118025	0.979620312604817	-0.0297054061320477	-0.127992014070461	0.900546661999604	0.487653701334896
met116	2-aminoheptanoate	Fatty Acid, Amino	Lipid	0.467008982720807	0.282641180723849	0.20885276629335	0.0999287477662032	0.44980	1.22645	0.366749561743243	-1.44713285297296	4.6016310092885	0.00390488180122624	0.0186292488889206
met117	2-aminooctanoate	Fatty Acid, Amino	Lipid	0.866525591346647	0.361713074285624	0.387522025298861	0.127884883835599	1.001080	0.965825	1.03650247197991	0.05172355716986	0.464600529130724	0.662185105041912	0.398144007406428
met31	17-methylstearate	Fatty Acid, Branched	Lipid	0.218962436618462	0.330315574807552	0.0979229785595741	0.116784191438976	1.6803600	0.8714125	1.92831753044626	0.947342635531109	-4.45832637184834	0.000990153907394649	0.00883819225402601
met480	15-methylpalmitate	Fatty Acid, Branched	Lipid	0.387594042643416	0.198039885266404	0.173337325404926	0.07001767290864	2.60076	0.91975	2.8276814351726	1.49961959617829	-5.2892332887003	0.00265725918323046	0.0153708460717505
met183	3-methyladipate	Fatty Acid, Dicarboxylate	Lipid	0	0.441611228847817	0	0.156133147283208	0.4753000	0.9681875	0.490917306823317	-1.02644806644364	4.05290598465474	0.00485293031863081	0.0213603008511528
met129	2-hydroxyglutarate	Fatty Acid, Dicarboxylate	Lipid	0.682042412524978	0.155893795375322	0.305018639588761	0.055116779927399	2.534780	0.956275	2.65068102794698	1.40636307266235	-2.5622046578785	0.0587580551354605	0.0953952011212853
met234	adipate	Fatty Acid, Dicarboxylate	Lipid	2.40642068780416	0.315951217343699	1.07618404807838	0.111705624153937	32.455040	0.840325	38.6220093416238	5.27135131851789	-1.86822558020012	0.133595841976126	0.152117609295683
met383	glutarate (pentanedioate)	Fatty Acid, Dicarboxylate	Lipid	1.14154606232546	0.502971562723336	0.510514918961387	0.177827301372833	4.011460	0.972275	4.12584916818801	2.04469108048647	-1.77989275526648	0.13535919377372	0.153518483502335
met723	undecanedioate	Fatty Acid, Dicarboxylate	Lipid	2.72035850413671	0.192172220268017	1.21658130768387	0.067943140053595	58.933920	0.888325	66.3427461796077	6.05186682690629	-1.76081491452733	0.152626388665081	0.166252457368807
met336	dodecanedioate	Fatty Acid, Dicarboxylate	Lipid	1.46298773650834	0.286601673940049	0.65426800581624	0.101328993571212	6.52086	0.98420	6.62554358870148	2.72803882445785	-1.73271417817695	0.154876797197717	0.166775733095005
met641	sebacate (decanedioate)	Fatty Acid, Dicarboxylate	Lipid	2.37076392803094	0.124921715995077	1.06023786033632	0.0441664962487893	26.694500	1.007988	26.4829541621527	4.72699215802076	-1.49416075725776	0.209200046765373	0.200115210092003
met411	hexadecanedioate	Fatty Acid, Dicarboxylate	Lipid	0.225571446364587	0.269274335233722	0.100878617570833	0.0952028542216324	0.858880	1.046963	0.82035372787768	-0.285681976112103	1.33834404904859	0.210890599343668	0.201116677640295
met339	eicosanodioate	Fatty Acid, Dicarboxylate	Lipid	0.515582754743867	0.299896545549942	0.230575617526778	0.106029440506392	0.829840	1.071112	0.774746245023863	-0.368204237394141	1.353262803174	0.226965094709827	0.210174104680339
met706	tetradecanedioate	Fatty Acid, Dicarboxylate	Lipid	0.254985956103437	0.146683985196933	0.114033186231012	0.0518606203121092	1.150440	0.955825	1.20360944733607	0.267367335788047	-1.34380925322565	0.230140262974916	0.212309294679473
met264	azelate (nonanedioate)	Fatty Acid, Dicarboxylate	Lipid	3.29678787159823	0.134334373161366	1.4743683576581	0.0474943731044229	87.1795600	0.9984125	87.318177606951	6.44821011544911	-1.2236531755068	0.288104817843163	0.240229661728749
met688	suberate (octanedioate)	Fatty Acid, Dicarboxylate	Lipid	2.24906646960524	0.13285938847123	1.00581310239056	0.0469728872661521	15.477940	0.989625	15.6402071491727	3.96718771565955	-1.19063718889436	0.299358715301304	0.247423876805206
met613	pimelate (heptanedioate)	Fatty Acid, Dicarboxylate	Lipid	2.34805520537707	0.179603366931866	1.05008221082907	0.0634993793407289	17.1461800	0.9974125	17.1906608349103	4.10355310014097	-1.12412506484271	0.323433070394773	0.257354101633006
met560	octadecanedioate	Fatty Acid, Dicarboxylate	Lipid	0.497425127490357	0.292846418188061	0.222455279756988	0.103536844073485	0.868680	1.018475	0.852922261223889	-0.22951384039852	0.932687995982554	0.388368418563615	0.289845840433058
met329	docosadioate	Fatty Acid, Dicarboxylate	Lipid	0.312153614013227	0.198757508729998	0.139599340071161	0.0702713911173631	1.07486	1.00140	1.07335729978031	0.102130401179152	-0.285064106964214	0.785084723776472	0.442949900185465
met466	maleate	Fatty Acid, Dicarboxylate	Lipid	0.44276540754535	0.195099755311404	0.19801070987136	0.0689781799942649	1.1740	1.0541	1.11374632387819	0.155420669878324	-0.21462235948799	0.838560603143279	0.465456633599317
met229	9,10-DiHOME	Fatty Acid, Dihydroxy	Lipid	0.651164266018053	0.25769927109079	0.291209512667024	0.0911104510475641	0.947120	1.067775	0.887003348083632	-0.172988544752752	0.831665968340775	0.445023105626068	0.31385400024077
met26	12,13-DiHOME	Fatty Acid, Dihydroxy	Lipid	0.944738700531941	0.388951998039338	0.422499991072847	0.137515297684836	1.65642	0.92465	1.79140215216568	0.841089244530772	-0.710333501455076	0.510108941074691	0.336698647058741
met171	3-hydroxylaurate	Fatty Acid, Monohydroxy	Lipid	0.222111750222018	0.318871944618665	0.0993313944195773	0.112738257184999	1.6195600	0.9898125	1.63622908379112	0.710374750059778	-3.46331933603904	0.00548032609036446	0.02294977515104
met166	3-hydroxydecanoate	Fatty Acid, Monohydroxy	Lipid	0.257802256981317	0.384378392771368	0.115292674272619	0.13589828403511	1.4301800	0.8297125	1.72370550039923	0.785513307253664	-3.26207222114413	0.0076946040727676	0.0290001885637966
met131	2-hydroxyoctanoate	Fatty Acid, Monohydroxy	Lipid	0.180127256400903	0.277696213940826	0.0805553579825907	0.0981804379936942	0.68238	0.92930	0.734294630366943	-0.445569044786983	2.29007258388996	0.0429162953391081	0.0796784232237443
met167	3-hydroxyhexanoate	Fatty Acid, Monohydroxy	Lipid	0.275043373843013	0.211052709822067	0.123003136134773	0.0746184011514902	1.421960	1.025575	1.38650025595398	0.471447882705198	-2.1982104761946	0.0641841341891869	0.100374914491066
met128	2-hydroxydecanoate	Fatty Acid, Monohydroxy	Lipid	0.345276044086239	0.340322377453183	0.154412141115809	0.120322130443337	0.715060	1.061937	0.673354445696873	-0.570561972756947	1.97754342376345	0.0811150140523221	0.114259168338739
met29	13-HODE + 9-HODE	Fatty Acid, Monohydroxy	Lipid	0.776899031798095	0.171540373324294	0.347439809350862	0.06064868061244	0.6619	1.0400	0.636442307692308	-0.651898352447331	1.83632185330893	0.136048135652079	0.153518483502335
met30	16-hydroxypalmitate	Fatty Acid, Monohydroxy	Lipid	0.433074089181316	0.303990519664656	0.193676620540646	0.10747687893565	1.4002400	0.9328625	1.50101435098956	0.585937770431283	-1.65682062784384	0.144877034587596	0.160622209684917
met135	2-hydroxystearate	Fatty Acid, Monohydroxy	Lipid	0.282659576117672	0.222843432741245	0.126409205338078	0.0787870512171114	1.143640	0.902675	1.26694546763785	0.341354428771093	-1.52596650613357	0.170258735426122	0.178322379760677
met175	3-hydroxysuberate	Fatty Acid, Monohydroxy	Lipid	0.491791506797522	0	0.219935847991262	0	0.69976	0.49960	1.40064051240993	0.486086721997479	-1	0.373900966300059	0.282403832111582
met132	2-hydroxyoleate	Fatty Acid, Monohydroxy	Lipid	0.257170270611544	0.161421846305655	0.115010041375886	0.0570712410771906	1.0901600	0.9583375	1.13755331498559	0.185934163300612	-0.877679721824601	0.413852957982535	0.302867992068
met242	alpha-hydroxycaproate	Fatty Acid, Monohydroxy	Lipid	0.298340931991093	0.236468043200893	0.133422120880545	0.0836040784406326	0.7175200	0.7989375	0.898092779472737	-0.155063601400883	0.779289344800641	0.460888883895313	0.318723638795085
met133	2-hydroxypalmitate	Fatty Acid, Monohydroxy	Lipid	0.287793052883771	0.224911844202329	0.128704965940061	0.0795183451023197	0.9193000	0.9843625	0.933903922589493	-0.0986539577290417	0.529586032957468	0.612661297873932	0.384642768960275
met172	3-hydroxyoctanoate	Fatty Acid, Monohydroxy	Lipid	0.706144846295508	0.617063938902191	0.315797575655579	0.21816504781171	0.64012	0.63950	1.00096950742768	0.00139802596919101	0.0999097152071027	0.922960362469135	0.496546081765907
met390	glycerophosphoglycerol	Glycerolipid Metabolism	Lipid	0.427919888174044	0.392988178349473	0.191371591776254	0.13894230291853	0.244720	1.189075	0.205807034880054	-2.28063579772299	6.73163980979214	0.000143627068919286	0.00398176424309746
met387	glycerol	Glycerolipid Metabolism	Lipid	0.362219524106086	0.449519716727249	0.161989495735766	0.158929219987447	1.588380	1.159663	1.36969102230562	0.453850483797891	-1.59127230438384	0.142410453990825	0.159267261892267
met388	glycerol 3-phosphate	Glycerolipid Metabolism	Lipid	0.667547727977295	0.233818354541674	0.298536419596554	0.0826672720311491	0.729220	1.069338	0.681935926713537	-0.552291901906462	1.67016696271194	0.160529008820435	0.171393111259424
met484	myo-inositol	Inositol Metabolism	Lipid	0.283448540634414	0.219652308924161	0.126762040996332	0.0776588185717783	0.45972	1.03850	0.442676937891189	-1.17567387947434	5.55015477559999	0.000858773876287837	0.00851745351283898
met163	3-hydroxybutyrate (BHBA)	Ketone Bodies	Lipid	0.993443318325438	0.156622671031369	0.444281358313728	0.0553744763869155	2.652240	1.018375	2.60438443598871	1.38094242198977	-1.27575509010226	0.269152870321875	0.233447681140257
met24	10-heptadecenoate (17:1n7)	Long Chain Fatty Acid	Lipid	0.427809516041662	0.441769395379666	0.191322231858088	0.156189067596821	3.5398600	0.9806875	3.6095698170926	1.85182690920991	-5.26973040594806	0.000541311645231747	0.00618227008253973
met25	10-nonadecenoate (19:1n9)	Long Chain Fatty Acid	Lipid	0.44986588618679	0.379727557233012	0.201186140454369	0.134253965361433	2.8638600	0.9144125	3.13191256681202	1.6470439376649	-4.67763032553992	0.00188268172412261	0.0120265050740592
met485	myristate (14:0)	Long Chain Fatty Acid	Lipid	0.342452024897988	0.290257432361814	0.15314920134087	0.102621499356417	1.81326	0.93970	1.92961583484091	0.948313651463778	-3.5002388655857	0.00888759302341755	0.0313050877450117
met471	margarate (17:0)	Long Chain Fatty Acid	Lipid	0.552592446370443	0.311540534644183	0.247126854787444	0.110146212330692	2.564600	0.889325	2.88376015517387	1.52795117937404	-3.66291155148542	0.0118334770516125	0.0384475727514246
met562	oleate/vaccenate (18:1)	Long Chain Fatty Acid	Lipid	0.454165132889055	0.311555128818837	0.203108822030031	0.110151372150624	1.8727200	0.8786375	2.13139093198276	1.09179523127485	-3.13027679158336	0.0187220514172232	0.0486631228187669
met679	stearate (18:0)	Long Chain Fatty Acid	Lipid	0.359553872380448	0.129330718776386	0.160797380043193	0.0457253141312563	1.6386800	0.9346625	1.75323178152542	0.810016736515436	-3.11033663481581	0.0292104246741886	0.0655598793179194
met341	eicosenoate (20:1)	Long Chain Fatty Acid	Lipid	0.602781036349663	0.264860816168076	0.269571874565124	0.0936424395915251	2.2543400	0.9049875	2.49101783173801	1.31673534902472	-2.84352077560708	0.0362442935308019	0.0746454074463641
met594	pentadecanoate (15:0)	Long Chain Fatty Acid	Lipid	0.225515304947483	0.225026403368024	0.100853510365833	0.0795588478837744	1.2712	0.9272	1.37100949094047	0.455238558342052	-2.46519358446772	0.0369559933690605	0.0752883355189893
met579	palmitate (16:0)	Long Chain Fatty Acid	Lipid	0.413637148008322	0.229225731921453	0.18498415619315	0.0810435347320544	1.555880	0.880475	1.76709162667878	0.821376847998137	-2.6131126755245	0.0428612109636375	0.0796784232237443
met580	palmitoleate (16:1n7)	Long Chain Fatty Acid	Lipid	0.721320543197057	0.470460069936438	0.322584353631138	0.166332752864777	2.0203000	0.9749625	2.07218226342039	1.05115090407089	-1.70021698977998	0.138703208293486	0.155582868019417
met486	myristoleate (14:1n5)	Long Chain Fatty Acid	Lipid	0.513509878602734	0.361926937710371	0.229648599134675	0.127960495974542	1.51424	0.96250	1.57323636363636	0.653735438095434	-1.51234596528248	0.177372472166185	0.179983908598462
met551	nonadecanoate (19:0)	Long Chain Fatty Acid	Lipid	0.565286958367013	0.271572948714796	0.252804013140547	0.0960155368115295	1.4240200	0.9375625	1.51885340977268	0.602982636660751	-1.22567386752756	0.273150516821461	0.233447681140257
met345	erucate (22:1n9)	Long Chain Fatty Acid	Lipid	0.58626841820923	0.230176625887772	0.262187207235423	0.0813797265179413	1.4979000	0.9708125	1.54293439773386	0.625676722909274	-1.13841549618499	0.30874091617656	0.250778760635325
met253	arachidate (20:0)	Long Chain Fatty Acid	Lipid	0.191241749655356	0.154560539221142	0.0855259104730746	0.0546454026935596	1.010060	1.002363	1.00767885486595	0.011035928209719	-0.0325441645196239	0.974916858302039	0.505825412067111
met67	1-oleoyl-GPE (18:1)	Lysophospholipid	Lipid	0.304575144407862	0.37840219580296	0.136210145430559	0.133785379334076	0.38626	1.11520	0.346359397417504	-1.52965827734491	5.39931701631741	0.000293539227733696	0.00499874882975948
met49	1-linoleoyl-GPE (18:2)*	Lysophospholipid	Lipid	0.386821394464995	0.345452553548821	0.172991786634998	0.12213592159629	0.33202	1.14130	0.290913870148077	-1.78133601221053	5.85332834968013	0.000406738297271498	0.00567761377320825
met68	1-oleoyl-GPG (18:1)*	Lysophospholipid	Lipid	0.288759894893488	0.276056828413337	0.129137350831507	0.097600827681961	0.55344	1.01355	0.546041142518869	-0.872918437017444	3.74351663976637	0.00528745382033399	0.0226453198362285
met52	1-linoleoyl-GPS (18:2)*	Lysophospholipid	Lipid	0.356472518230489	0.722945880987654	0.159419356574781	0.255599967438626	0.262500	0.854325	0.307260117636731	-1.70246757762055	3.45258429912162	0.00563784557681483	0.0233499700348018
met93	1-palmitoyl-GPE (16:0)	Lysophospholipid	Lipid	0.321552883416844	0.201224048133093	0.143802821136225	0.0711434444863591	0.596220	1.018375	0.585462133300601	-0.772352232215681	3.51921880032746	0.0125560906290771	0.0391096217024187
met110	1-stearoyl-GPG (18:0)	Lysophospholipid	Lipid	0.387733927850561	0.157346641600048	0.173399883971371	0.0556304386361617	0.53924	0.99650	0.541133968891119	-0.885942287659465	3.63702420393328	0.0158427949871968	0.0440985131736897
met109	1-stearoyl-GPE (18:0)	Lysophospholipid	Lipid	0.353887409540401	0.183561868269499	0.158263260822729	0.0648989209103173	0.599760	1.050225	0.571077626222952	-0.808241231339314	3.46915568941258	0.0159128625567044	0.0440985131736897
met34	1-arachidonoyl-GPE (20:4n6)*	Lysophospholipid	Lipid	0.4292106805353	0.309041652236744	0.191948851669175	0.109262723982848	0.623960	1.220063	0.511416213752896	-0.967430194905971	3.12041236340012	0.0181075572937539	0.0475678665152132
met94	1-palmitoyl-GPG (16:0)*	Lysophospholipid	Lipid	0.586139263434874	0.423897008718143	0.262129447464407	0.149870224694646	0.49970	1.20525	0.414602779506327	-1.27019830654772	3.11451638880687	0.0181744644179302	0.0475678665152132
met40	1-lignoceroyl-GPC (24:0)	Lysophospholipid	Lipid	0.510580474183905	0.397405102770601	0.228338529651858	0.140503921523614	0.64564	1.10725	0.583102280424475	-0.778179129954032	2.16352738176458	0.067109089703126	0.10365877334567
met92	1-palmitoyl-GPC (16:0)	Lysophospholipid	Lipid	0.240678739690187	0.152772095344811	0.107634804537247	0.0540130922971969	0.79892	1.02640	0.778371005455963	-0.36147012457304	2.1803843295955	0.07165767523405	0.1073006125207
met69	1-oleoyl-GPI (18:1)*	Lysophospholipid	Lipid	0.341792265381989	0.285603970429311	0.152854147915555	0.100976252112184	0.735780	1.068325	0.688723000959446	-0.5380042360426	2.07208385038141	0.0746042875592556	0.109250844209588
met152	2-stearoyl-GPE (18:0)*	Lysophospholipid	Lipid	0.368877946478315	0.405339524813524	0.164967232745208	0.143309163339288	0.66818	1.04050	0.642172032676598	-0.638968259467675	1.95895556119592	0.0807742530972632	0.114259168338739
met74	1-palmitoleoyl-GPC (16:1)*	Lysophospholipid	Lipid	0.176764738635098	0.230421914349684	0.0790515943226127	0.0814664490853236	0.848020	1.067287	0.794556665639139	-0.331777982523931	1.92276891430405	0.082460252634301	0.115533232530109
met70	1-oleoyl-GPS (18:1)	Lysophospholipid	Lipid	0.741096474637836	0.799501532041695	0.33142841903513	0.282666477437858	0.4015	0.8165	0.491733006736069	-1.02405289804438	1.69142684332223	0.124404705386122	0.144824232439189
met149	2-palmitoyl-GPC (16:0)*	Lysophospholipid	Lipid	0.334038619054001	0.155243091501142	0.149386611862981	0.0548867213664104	0.847020	1.059675	0.799320546393942	-0.323153920953511	1.6011342276172	0.169107230937341	0.178030206372457
met50	1-linoleoyl-GPG (18:2)*	Lysophospholipid	Lipid	0.547053910010906	0.329022754235902	0.244649946028288	0.116327110342441	0.73966	1.05690	0.699839152237676	-0.514904717021379	1.50947698354346	0.183225363642015	0.183751603156444
met95	1-palmitoyl-GPI (16:0)	Lysophospholipid	Lipid	0.72788066379715	0.460565648630176	0.32551812875162	0.162834546663989	0.669840	1.018787	0.657487777131039	-0.604964020309561	1.39409127659318	0.21244516222172	0.201683738391122
met48	1-linoleoyl-GPC (18:2)	Lysophospholipid	Lipid	0.48749225001063	0.279360575290903	0.218013161905618	0.0987688785921863	0.753680	0.986025	0.764361958368196	-0.387672116466361	1.36595996951809	0.223611788076068	0.208586113592998
met91	1-palmitoyl-GPA (16:0)	Lysophospholipid	Lipid	0.539166453258759	0.399824180803302	0.24112256813481	0.141359194764186	0.785260	1.035775	0.758137626415003	-0.399468327066919	1.15591519309449	0.286899568299963	0.240229661728749
met47	1-linoleoyl-GPA (18:2)*	Lysophospholipid	Lipid	0.86390933900058	0.402978630715336	0.386352001680442	0.142474461226042	0.768740	1.020687	0.753159391664634	-0.408972879087383	1.13515342824015	0.306753058448601	0.250242730211678
met66	1-oleoyl-GPC (18:1)	Lysophospholipid	Lipid	0.259174369916202	0.216729640388367	0.115906301831661	0.0766254992013679	0.922140	1.018663	0.905245405006366	-0.143619146236286	0.753574420988073	0.474250855060991	0.323053003378215
met111	1-stearoyl-GPI (18:0)	Lysophospholipid	Lipid	0.59842338793271	0.317297099426289	0.267623074948653	0.112181465327576	0.900780	0.997025	0.903467816754846	-0.14645488442853	0.661005431656753	0.535609438694024	0.348044497331105
met147	2-palmitoleoyl-GPC (16:1)*	Lysophospholipid	Lipid	0.384682382595575	0.254180865211674	0.172035191446058	0.0898665067195194	1.058960	1.153938	0.917692285027445	-0.123917615851797	0.64521818262603	0.541853578879363	0.35089203103604
met112	1-stearoyl-GPS (18:0)*	Lysophospholipid	Lipid	0.939875904327268	0.85466829197601	0.420325282497972	0.30217087246068	0.93562	1.13480	0.824480084596405	-0.278443449254955	0.625321283164694	0.549211353904913	0.354235237160988
met108	1-stearoyl-GPC (18:0)	Lysophospholipid	Lipid	0.3218995271825	0.183599530206995	0.143957844941022	0.0649122364160152	0.9144800	0.9743625	0.938541867118244	-0.0915069916675137	0.555746483549838	0.599649767510767	0.379197926252348
met33	1-arachidonoyl-GPC (20:4n6)*	Lysophospholipid	Lipid	0.642488145296671	0.289680469007968	0.287329433524224	0.102417512006417	1.16758	0.88740	1.31573135001127	0.395864945325123	-0.514798449158634	0.628490297538481	0.38948287793502
met42	1-linolenoyl-GPC (18:3)*	Lysophospholipid	Lipid	0.787903676850252	0.468657758540845	0.352361236231838	0.16569553955996	1.035860	1.081387	0.957899438406417	-0.062053887075628	0.498131615954157	0.63670340384551	0.389723018714245
met65	1-oleoyl-GPA (18:1)	Lysophospholipid	Lipid	1.18596898793078	0.459945127890569	0.530381455243971	0.162615159452567	1.627260	0.808775	2.01200581125777	1.0086344720722	-0.16759091219808	0.8737862991084	0.476586490018312
met32	1-arachidonoyl-GPA (20:4)	Lysophospholipid	Lipid	0.83451857259898	0.396262195476908	0.373208051363482	0.140099842774795	1.18196	0.93395	1.26554954762032	0.339763991610434	-0.113422006127959	0.913986705660207	0.49280742969791
met35	1-arachidonoyl-GPI (20:4)*	Lysophospholipid	Lipid	0.712697284412942	0.493509737243545	0.318727915065368	0.174482040893251	0.9158800	0.8666875	1.05675921251893	0.0796466894185674	0.0789045359318949	0.939508509523297	0.502289142270684
met107	1-stearoyl-GPA (18:0)	Lysophospholipid	Lipid	0.715821997505432	0.372661095511668	0.320125329242366	0.131755593860354	1.1414400	0.9724375	1.17379266019667	0.231177591988324	0.0501718625959241	0.961794897374847	0.505565996928551
met51	1-linoleoyl-GPI (18:2)*	Lysophospholipid	Lipid	0.455614412645505	0.485903213392197	0.203756959640798	0.171792728594978	0.840300	0.860175	0.976894236637893	-0.0337257174812992	0.0164617336757473	0.987221890214818	0.510133895613068
met10	1-(1-enyl-palmitoyl)-GPC (P-16:0)*	Lysoplasmalogen	Lipid	0.463679878160624	0.42151019942641	0.207363945473195	0.149026360176854	0.611040	1.194238	0.511656805427394	-0.966751650138259	2.63436486616364	0.0300316435440372	0.0663335901498158
met11	1-(1-enyl-palmitoyl)-GPE (P-16:0)*	Lysoplasmalogen	Lipid	0.37372554045314	0.26822711085408	0.167135142676214	0.094832604491498	0.6315	1.0377	0.608557386527898	-0.71653478041917	2.7080471204843	0.0320512577450389	0.0694241181777379
met1	1-(1-enyl-oleoyl)-GPE (P-18:1)*	Lysoplasmalogen	Lipid	0.521569185125661	0.477742507654667	0.23325283058203	0.16890748341184	0.61428	1.06750	0.57543793911007	-0.797267752570041	1.91317422601548	0.0919304220946747	0.123741611203064
met15	1-(1-enyl-stearoyl)-GPE (P-18:0)*	Lysoplasmalogen	Lipid	0.603333659402987	0.243039561772327	0.269819015107757	0.0859274611129096	0.74048	1.05775	0.700051997163791	-0.514466011023585	1.70752702836098	0.150562273300243	0.164871130977377
met211	5-dodecenoate (12:1n7)	Medium Chain Fatty Acid	Lipid	0.239126949895441	0.23275588321963	0.106940823043678	0.0822916316928321	1.4264200	0.9020375	1.58133115308399	0.661139520058365	-3.40659573211161	0.00855056180892072	0.0306916258570013
met449	laurate (12:0)	Medium Chain Fatty Acid	Lipid	0.565770727587874	0.164445088055373	0.2530203613132	0.0581401184483867	1.33436	0.98530	1.35426773571501	0.437512984706358	-0.705887257572087	0.515649440032098	0.339167688974343
met483	mevalonolactone	Mevalonate Metabolism	Lipid	1.26625589360195	0.599791334725809	0.56628685100074	0.212058260040775	21.64134	1.11945	19.3321184510251	4.27292783441922	-4.37271679420957	0.00674965713689823	0.0264987277474883
met482	mevalonate	Mevalonate Metabolism	Lipid	1.35896718101464	0.683392963063027	0.607748599188001	0.241615899198517	21.675020	1.479537	14.6498668164433	3.8728156438946	-3.66218696812335	0.0131865182390576	0.0392005070199474
met162	3-hydroxy-3-methylglutarate	Mevalonate Metabolism	Lipid	0.383071638997233	0.204617095311376	0.171314845010014	0.0723430678206839	0.8755	1.0505	0.833412660637792	-0.262897078239487	1.19132153604243	0.28277126498785	0.237887599761929
met136	2-linoleoylglycerol (18:2)	Monoacylglycerol	Lipid	0.372030008451442	0.225624884474386	0.166376877713449	0.0797704429081347	0.63704	1.04880	0.607398932112891	-0.719283722827151	2.86260490302973	0.0293974937258469	0.0655598793179194
met38	1-docosahexaenoylglycerol (22:6)	Monoacylglycerol	Lipid	0.823203674985738	0.352921509711035	0.368147875319151	0.124776596371633	3.5853200	0.9380125	3.82225183566317	1.9344228359012	-2.951457028837	0.0323473630520095	0.069665118136478
met46	1-linoleoylglycerol (18:2)	Monoacylglycerol	Lipid	0.390805062319988	0.264723514431228	0.174773337059707	0.0935938960969282	0.622460	1.037888	0.599737158537337	-0.737597732761051	2.72080815840606	0.0328246756455016	0.0698942937171081
met125	2-docosahexaenoylglycerol (22:6)*	Monoacylglycerol	Lipid	0.868525099858437	0.190734907881943	0.388416232689652	0.0674349733861568	1.2338600	0.3380375	3.65006840956994	1.86792350323168	-2.62529735892065	0.0550919985261425	0.0926947318783252
met96	1-pentadecanoylglycerol (15:0)	Monoacylglycerol	Lipid	0.13904457136704	0.246621043476682	0.0621826226958043	0.0871937061128322	0.80692	1.00560	0.802426412092283	-0.317559001440462	1.87117397835227	0.0882211460762515	0.120469791036593
met39	1-eicosapentaenoylglycerol (20:5)*	Monoacylglycerol	Lipid	1.39158019798624	0.564983529958486	0.622333583767971	0.199751842646179	5.7727600	0.9001375	6.41319798364139	2.68104394570817	-2.03187205290091	0.0997800107909894	0.127903611010105
met90	1-palmitoylglycerol (16:0)	Monoacylglycerol	Lipid	0.296513007845212	0.272093310785785	0.132604648350964	0.0961995125860637	0.807240	1.082863	0.745468263298312	-0.423781160697563	1.80742643539727	0.108107355542122	0.13536403518363
met37	1-dihomo-linolenylglycerol (20:3)	Monoacylglycerol	Lipid	0.232542524111283	0.3313262354404	0.103996178314442	0.117141513932459	0.753540	1.016463	0.741335395385764	-0.431801699743353	1.737701111391	0.110851199196871	0.136531704760728
met73	1-palmitoleoylglycerol (16:1)*	Monoacylglycerol	Lipid	0.367443679154716	0.234184478176758	0.164325808898513	0.0827967162837094	0.787160	1.075125	0.732156725962097	-0.4497755890472	1.83243029967387	0.116064991485451	0.139906606474688
met41	1-linolenoylglycerol (18:3)	Monoacylglycerol	Lipid	0.327103051793576	0.294750141346267	0.146284931891614	0.104209911850819	0.763160	1.035475	0.737014413674884	-0.440235260731282	1.73704677013107	0.120946122970237	0.143343952382681
met146	2-palmitoleoylglycerol (16:1)*	Monoacylglycerol	Lipid	0.362624090570898	0.27312840979545	0.162170423359114	0.0965654753505306	0.840220	1.075687	0.781100822079285	-0.356419315885129	1.40098466510697	0.204873152706464	0.197479871969684
met64	1-oleoylglycerol (18:1)	Monoacylglycerol	Lipid	0.152534504441754	0.311318163368656	0.0682155041692011	0.110067592212259	0.853180	1.047287	0.814657300243391	-0.295734802680011	1.34313916180118	0.207127424707929	0.198636749049162
met140	2-oleoylglycerol (18:1)	Monoacylglycerol	Lipid	0.20807250193709	0.280160383794471	0.0930528517159578	0.0990516536004481	0.89684	1.08530	0.826352160692896	-0.275171358991344	1.27058753901203	0.231310022649802	0.212630293242264
met148	2-palmitoylglycerol (16:0)	Monoacylglycerol	Lipid	0.375409891163501	0.216256367374629	0.167888407213477	0.0764581719226846	0.896600	1.085975	0.825617532631967	-0.276454487046957	1.21853619493108	0.271108295323487	0.233447681140257
met139	2-myristoylglycerol (14:0)	Monoacylglycerol	Lipid	0.518217390295468	0.50210789873342	0.231753862364641	0.177521950040865	0.8939400	0.7137875	1.25238954170534	0.324683366166001	-0.867928180960679	0.409500447952321	0.300265756181062
met62	1-myristoylglycerol (14:0)	Monoacylglycerol	Lipid	0.457149122141865	0.259761886389261	0.204443302592713	0.0918396956798278	1.20086	1.00985	1.1891469030054	0.249926951539344	-0.502700310128946	0.634173779045059	0.389723018714245
met119	2-arachidonoylglycerol (20:4)	Monoacylglycerol	Lipid	0.462747757734556	0.292844459111188	0.206947088546014	0.103536151435214	1.0583800	0.9116625	1.16093400792508	0.215285966049191	-0.448733199576192	0.669282206918386	0.401026597548306
met36	1-arachidonylglycerol (20:4)	Monoacylglycerol	Lipid	0.551408350917	0.324840413786275	0.246597311202294	0.11484842969586	1.0826200	0.9568875	1.13139736907421	0.178105721287888	-0.189252510307831	0.856377390593444	0.473255164430667
met87	1-palmitoyl-2-palmitoleoyl-GPC (16:0/16:1)*	Phosphatidylcholine (PC)	Lipid	0.293474800228156	0.174350399585805	0.131245920598666	0.0616421749248533	0.737380	1.082575	0.681135256217814	-0.553986785491245	2.81479647461005	0.0317152363024527	0.0690933726131135
met81	1-palmitoyl-2-linoleoyl-GPC (16:0/18:2)	Phosphatidylcholine (PC)	Lipid	0.229730542759374	0.0903251584152309	0.102738622023577	0.0319347660135795	0.751320	1.010738	0.743338036167632	-0.427909663130385	2.91235768502624	0.0351032792152231	0.0735004041520429
met63	1-oleoyl-2-docosahexaenoyl-GPC (18:1/22:6)*	Phosphatidylcholine (PC)	Lipid	0.968347697143112	0.215449347434423	0.433058255333476	0.0761728472865486	4.623280	1.002862	4.61008593405673	2.2047936433839	-2.83811734068898	0.0437787646699973	0.0808812545468907
met79	1-palmitoyl-2-docosahexaenoyl-GPC (16:0/22:6)	Phosphatidylcholine (PC)	Lipid	0.643876079208404	0.0865349909112962	0.287950136439206	0.0305947394416469	2.4373000	0.9943625	2.4511181787326	1.29344004428685	-2.62420459244982	0.0572276041104169	0.0945977360278701
met84	1-palmitoyl-2-oleoyl-GPC (16:0/18:1)	Phosphatidylcholine (PC)	Lipid	0.226834345140869	0.105010465048777	0.101443403073327	0.0371268059657715	0.804640	1.025837	0.784374125713929	-0.350386149005285	2.41090848813755	0.0598978628856419	0.0956563638305865
met100	1-stearoyl-2-linoleoyl-GPC (18:0/18:2)*	Phosphatidylcholine (PC)	Lipid	0.138839393192674	0.0909853537975799	0.062090864226728	0.032168180329463	0.866140	0.995625	0.869946013810421	-0.201002220391058	2.05190210115511	0.0846394696824582	0.117066192947512
met17	1,2-dilinoleoyl-GPC (18:2/18:2)	Phosphatidylcholine (PC)	Lipid	0.404642513189832	0.151347610801304	0.180961633215764	0.0535094609569923	0.715820	1.015062	0.705198303157837	-0.503899091625636	2.14887872061112	0.0877551767973616	0.120269247975269
met75	1-palmitoyl-2-alpha-linolenoyl-GPC (16:0/18:3n3)*	Phosphatidylcholine (PC)	Lipid	0.606876405267743	0.314336131795761	0.271403379223877	0.111134605182365	0.777040	1.071263	0.725349423997655	-0.46325194000036	1.40489201760346	0.215199671425319	0.203274664024654
met76	1-palmitoyl-2-arachidonoyl-GPC (16:0/20:4n6)	Phosphatidylcholine (PC)	Lipid	0.359038626509834	0.13587364856107	0.160566955084829	0.0480385891410452	0.867760	1.020738	0.850130003977514	-0.234244616281548	1.23632407503162	0.274226023761589	0.23354331514716
met22	1,2-dipalmitoyl-GPC (16:0/16:0)	Phosphatidylcholine (PC)	Lipid	0.281251938058909	0.171425771981025	0.125779690460656	0.0606081629189609	0.80882	0.93885	0.861500772221335	-0.215076005251543	1.19405673803777	0.278305259132733	0.234654255080343
met103	1-stearoyl-2-oleoyl-GPC (18:0/18:1)	Phosphatidylcholine (PC)	Lipid	0.155360935897153	0.0852263704110974	0.0694795227428041	0.0301320722268017	0.959080	1.020325	0.939975007963149	-0.0893056959342671	0.911740361547301	0.399876377633634	0.294930300206987
met45	1-linoleoyl-2-linolenoyl-GPC (18:2/18:3)*	Phosphatidylcholine (PC)	Lipid	0.704649542167469	0.328658533080578	0.315128855320113	0.11619833871805	1.557280	1.020025	1.52670767873336	0.610423853350307	-0.822433354815875	0.447510040733458	0.31385400024077
met43	1-linoleoyl-2-arachidonoyl-GPC (18:2/20:4n6)*	Phosphatidylcholine (PC)	Lipid	0.428460752347212	0.203564143974264	0.191613473587814	0.0719707933053183	1.198540	0.959875	1.24864175022789	0.320359610407068	-0.786227030808916	0.466356393470406	0.320154886140732
met61	1-myristoyl-2-palmitoyl-GPC (14:0/16:0)	Phosphatidylcholine (PC)	Lipid	0.494037280846812	0.174316816316714	0.220940188678525	0.061630301446199	1.248540	1.008037	1.23858548842949	0.30869344829915	-0.560716383478364	0.601027537010513	0.379432548590512
met71	1-palmitoleoyl-2-linolenoyl-GPC (16:1/18:3)*	Phosphatidylcholine (PC)	Lipid	0.535107908970057	0.384933468546559	0.239307531950964	0.136094532957465	1.274320	1.068013	1.19316899700659	0.254798396659431	-0.430908965850862	0.680234320657391	0.405056321667243
met97	1-stearoyl-2-arachidonoyl-GPC (18:0/20:4)	Phosphatidylcholine (PC)	Lipid	0.277393969105459	0.0899812923050012	0.124054354293657	0.0318131909843976	1.0842	1.0008	1.08333333333333	0.115477217419931	-0.410489897629798	0.700123116402357	0.410372252471286
met72	1-palmitoleoyl-2-linoleoyl-GPC (16:1/18:2)*	Phosphatidylcholine (PC)	Lipid	0.252537363798724	0.188238292644132	0.112938142462508	0.0665522866038219	1.040300	1.077525	0.965453237743904	-0.0507217117433001	0.356839980589356	0.732039221031479	0.423156774620256
met88	1-palmitoyl-2-stearoyl-GPC (16:0/18:0)	Phosphatidylcholine (PC)	Lipid	0.534331228450544	0.22834214513175	0.238960189863277	0.0807311396266717	1.0822200	0.9271375	1.16727022690809	0.223138588372058	-0.22580727648245	0.830415973035368	0.462297525956886
met60	1-myristoyl-2-arachidonoyl-GPC (14:0/20:4)*	Phosphatidylcholine (PC)	Lipid	0.600804514209498	0.305732442759566	0.268687946992235	0.108092741752009	1.33854	1.12140	1.1936329588015	0.255359277202939	-0.173026171663008	0.869023153194684	0.476134498227549
met19	1,2-dioleoyl-GPC (18:1/18:1)	Phosphatidylcholine (PC)	Lipid	0.386717327315023	0.350700390152642	0.172945246390686	0.123991312020851	1.107780	1.117088	0.991667621530264	-0.0120714431479901	0.0714543878376227	0.944797462954077	0.503810223558833
met18	1,2-dilinoleoyl-GPE (18:2/18:2)*	Phosphatidylethanolamine (PE)	Lipid	0	0.265667808264186	0	0.0939277543832869	0.197700	1.043662	0.189429144684773	-2.40026978067317	17.3641965047574	5.16625234474059e-07	6.49036176298652e-05
met85	1-palmitoyl-2-oleoyl-GPE (16:0/18:1)	Phosphatidylethanolamine (PE)	Lipid	0.418453360126715	0.249559833837223	0.187138031731307	0.0882327254090443	0.2125400	0.9904375	0.214592036347574	-2.22033155716685	7.64817682928199	0.000303894700190683	0.00499874882975948
met82	1-palmitoyl-2-linoleoyl-GPE (16:0/18:2)	Phosphatidylethanolamine (PE)	Lipid	0.49149828134089	0.1815008402193	0.219804713580509	0.0641702374550616	0.127860	1.020487	0.12529311985356	-2.99662089990575	9.38675863796316	0.000323986024656887	0.00499874882975948
met89	1-palmitoyl-2-stearoyl-GPE (16:0/18:0)*	Phosphatidylethanolamine (PE)	Lipid	0.371891156010405	0.456451739556217	0.166314781014049	0.161380060162298	0.315980	1.060663	0.297908006595874	-1.74706119680869	5.13531066949363	0.000439588872382535	0.00568551607373572
met104	1-stearoyl-2-oleoyl-GPE (18:0/18:1)	Phosphatidylethanolamine (PE)	Lipid	0.551233256491094	0.449686188944518	0.246519006594533	0.158988076804302	0.2527	1.1795	0.214243323442136	-2.22267784918205	5.38675158507121	0.000891490060924213	0.00861522139246266
met101	1-stearoyl-2-linoleoyl-GPE (18:0/18:2)*	Phosphatidylethanolamine (PE)	Lipid	0.541891731792559	0.237073122278072	0.242341349746649	0.083818006199946	0.20228	1.07775	0.187687311528648	-2.41359697382593	6.84434626788016	0.00103824440088753	0.00883819225402601
met20	1,2-dioleoyl-GPE (18:1/18:1)	Phosphatidylethanolamine (PE)	Lipid	0.750431933171983	0.334329691188787	0.335603363011826	0.118203395895798	0.132460	1.060412	0.124913712783333	-3.00099623300489	6.28643698687413	0.00148613739871866	0.0103724117208132
met44	1-linoleoyl-2-arachidonoyl-GPE (18:2/20:4)*	Phosphatidylethanolamine (PE)	Lipid	0.517734024914698	0.193236451449447	0.231537694794767	0.0683194025961645	0.310380	1.052875	0.294792829158257	-1.76222666361464	5.45541275913698	0.00338727578573195	0.0170967021318543
met77	1-palmitoyl-2-arachidonoyl-GPE (16:0/20:4)*	Phosphatidylethanolamine (PE)	Lipid	0.575606516302757	0.231164500793648	0.257419059748961	0.0817289930403957	0.288560	1.069713	0.26975459772855	-1.89028054550345	5.29414323030296	0.00357785964526358	0.0175124584668804
met98	1-stearoyl-2-arachidonoyl-GPE (18:0/20:4)	Phosphatidylethanolamine (PE)	Lipid	0.459788631151164	0.244498917692962	0.205623726907116	0.0864434213467325	0.442360	1.162038	0.380676019200749	-1.39336440512865	4.59052095725387	0.0047715831769746	0.0213603008511528
met80	1-palmitoyl-2-docosahexaenoyl-GPE (16:0/22:6)*	Phosphatidylethanolamine (PE)	Lipid	0.555658578489658	0.421419526667172	0.248498070756756	0.148994302515391	1.151080	0.971125	1.18530570214957	0.245259192538409	-0.448131563803413	0.667820740390825	0.400788085713496
met105	1-stearoyl-2-oleoyl-GPG (18:0/18:1)	Phosphatidylglycerol (PG)	Lipid	0.457097843626761	0.315074346611844	0.204420370143601	0.111395603533578	1.0149	0.7821	1.29766014576141	0.37591259425843	-0.975677357642273	0.364619194905636	0.28010769171206
met83	1-palmitoyl-2-linoleoyl-GPI (16:0/18:2)	Phosphatidylinositol (PI)	Lipid	0.280989163157107	0.218599576427168	0.125662173952014	0.0772866214280786	0.585120	1.107662	0.528247786779722	-0.920713277229955	4.39950300969401	0.00313263734925679	0.0168665642593361
met86	1-palmitoyl-2-oleoyl-GPI (16:0/18:1)*	Phosphatidylinositol (PI)	Lipid	0.29906642825724	0.253656252603898	0.13374657267425	0.0896810281532921	0.55204	1.05340	0.524055439529144	-0.932208653157131	4.05762278942887	0.0041327040056329	0.0194696819856327
met21	1,2-dioleoyl-GPI (18:1/18:1)	Phosphatidylinositol (PI)	Lipid	0.2351478867882	0.275917592809067	0.105161331924768	0.0975516004619799	0.745920	1.167363	0.638978621045896	-0.646160432614995	3.0280186652947	0.0131069264640793	0.0392005070199474
met102	1-stearoyl-2-linoleoyl-GPI (18:0/18:2)	Phosphatidylinositol (PI)	Lipid	0.0849766891607699	0.180893111451504	0.0380027306932702	0.0639553728886461	0.93280	1.10495	0.844201095072175	-0.244341394170093	2.11713473930048	0.0589749939863824	0.0953952011212853
met78	1-palmitoyl-2-arachidonoyl-GPI (16:0/20:4)*	Phosphatidylinositol (PI)	Lipid	0.503492702773854	0.330106245420037	0.225168781915487	0.116710182324269	0.60976	1.02370	0.595643254859822	-0.747479570473947	2.28100811226706	0.0614304675707017	0.0972795174354512
met106	1-stearoyl-2-oleoyl-GPI (18:0/18:1)*	Phosphatidylinositol (PI)	Lipid	0.336479399840471	0.248653238079321	0.150478162214325	0.0879121954049404	0.818300	1.088675	0.751647645073139	-0.411871576383584	1.74331945740239	0.126403915182256	0.145976483586798
met99	1-stearoyl-2-arachidonoyl-GPI (18:0/20:4)	Phosphatidylinositol (PI)	Lipid	0.304136372402739	0.177150219226713	0.136013920624543	0.0626320606519461	0.90544	0.96985	0.933587668196113	-0.0991425903436155	0.629177905089186	0.553474684923101	0.355971058030763
met389	glycerophosphoethanolamine	Phospholipid Metabolism	Lipid	0.282973288567107	0.251621161671061	0.126549501810543	0.0889615148538218	0.39332	1.12645	0.349167739358161	-1.51800782463141	6.82489380534587	0.000147907104162698	0.00398176424309746
met391	glycerophosphoinositol*	Phospholipid Metabolism	Lipid	0.466557629963953	0.614688013959743	0.208650915204118	0.217325031492513	0.449060	1.340938	0.334884983496627	-1.57826240896116	3.40298784663854	0.0063793442250296	0.0253085331910472
met610	phosphoethanolamine	Phospholipid Metabolism	Lipid	0.681560431362169	0.658343156045154	0.304803091059978	0.232759454993641	0.392820	1.198438	0.327776655947158	-1.60921498464925	2.99702662857553	0.016239882727866	0.0446762657214979
met718	trimethylamine N-oxide	Phospholipid Metabolism	Lipid	0.861293542543354	0.41439557038668	0.385182181941709	0.146510958957044	2.891320	1.192662	2.42425766897914	1.27754304782163	-1.6646500603041	0.154837251948293	0.166775733095005
met392	glycerophosphorylcholine (GPC)	Phospholipid Metabolism	Lipid	0.528635181529613	0.202544478140603	0.236412840239631	0.0716102869925554	0.776300	1.037262	0.748412647913449	-0.418094155058231	1.51822316916142	0.192494993950381	0.190418442117686
met609	choline phosphate	Phospholipid Metabolism	Lipid	0.909363721151744	0.600748938273616	0.406679819353493	0.212396824021946	0.5616600	0.9034125	0.621709352040181	-0.685687814161412	1.29339447278114	0.241861831705745	0.21912329542386
met393	glycerophosphoserine*	Phospholipid Metabolism	Lipid	0.107875244483073	0.403490519037941	0.048243275950712	0.142655441078104	0.911840	1.085725	0.839844343641346	-0.251806130645705	0.725498155544451	0.487642355283669	0.330054167790282
met295	choline	Phospholipid Metabolism	Lipid	0.423299150546097	0.115760242126913	0.189305135087798	0.0409274260998684	0.920480	0.996325	0.923875241512559	-0.114230049093708	0.731734243434333	0.501590065019301	0.334758945445516
met8	1-(1-enyl-palmitoyl)-2-palmitoleoyl-GPC (P-16:0/16:1)*	Plasmalogen	Lipid	0.252111290278248	0.234935339218831	0.112747596591469	0.0830621857509986	0.491360	1.083575	0.453461920033223	-1.14094669096023	5.66522287523858	0.000442484732237958	0.00568551607373572
met4	1-(1-enyl-palmitoyl)-2-linoleoyl-GPC (P-16:0/18:2)*	Plasmalogen	Lipid	0.485990842366517	0.352118438597325	0.217341711994783	0.124492667856494	0.40276	1.17180	0.343710530807305	-1.5407340403528	4.44623769945247	0.00338873763848773	0.0170967021318543
met3	1-(1-enyl-palmitoyl)-2-arachidonoyl-GPE (P-16:0/20:4)*	Plasmalogen	Lipid	0.339182875029652	0.207171968359256	0.151687193074023	0.0732463518492974	0.585420	1.044712	0.5603649618268	-0.835561344291804	3.59465053620107	0.0117746488416769	0.0384475727514246
met14	1-(1-enyl-stearoyl)-2-oleoyl-GPE (P-18:0/18:1)	Plasmalogen	Lipid	0.280533312627654	0.225352370019986	0.125458311397727	0.0796740944987961	0.692260	1.043487	0.663410277272261	-0.592026732965109	2.80121702797069	0.0257011837958297	0.061697564218045
met6	1-(1-enyl-palmitoyl)-2-oleoyl-GPC (P-16:0/18:1)*	Plasmalogen	Lipid	0.55710278505704	0.302446373071794	0.249143939568399	0.106930940672171	0.54522	1.09655	0.497213989330172	-1.00806120707834	2.90285458632618	0.0300964360003021	0.0663335901498158
met9	1-(1-enyl-palmitoyl)-2-palmitoyl-GPC (P-16:0/16:0)*	Plasmalogen	Lipid	0.375357521665445	0.23397249380496	0.167864986861957	0.0827217684903074	0.708920	1.079613	0.656642704376476	-0.606819517092282	2.41345239537301	0.0524836223639918	0.0899115873145426
met7	1-(1-enyl-palmitoyl)-2-oleoyl-GPE (P-16:0/18:1)*	Plasmalogen	Lipid	0.395080646346133	0.182228370607734	0.176685436364901	0.064427458290652	0.73568	1.00910	0.729045684273115	-0.455918873738152	1.91938090391006	0.112073616247192	0.137140968648691
met2	1-(1-enyl-palmitoyl)-2-arachidonoyl-GPC (P-16:0/20:4)*	Plasmalogen	Lipid	0.327138955409617	0.321374809141235	0.146300988476835	0.11362315342315	0.79836	1.07395	0.74338656362028	-0.427815482519777	1.60495982987939	0.144900528516865	0.160622209684917
met13	1-(1-enyl-stearoyl)-2-linoleoyl-GPE (P-18:0/18:2)*	Plasmalogen	Lipid	0.468942442513909	0.221171842728052	0.209717435799177	0.0781960549002652	0.783920	1.032838	0.758996086511147	-0.397835647962716	1.51121986053226	0.189642791366112	0.188878022362792
met5	1-(1-enyl-palmitoyl)-2-linoleoyl-GPE (P-16:0/18:2)*	Plasmalogen	Lipid	0.671613420411089	0.424050373956899	0.300354652528068	0.149924447494807	1.2600400	0.8356125	1.50792382832952	0.592563553761232	-0.953879972644829	0.3768147655052	0.283340064281798
met12	1-(1-enyl-stearoyl)-2-arachidonoyl-GPE (P-18:0/20:4)*	Plasmalogen	Lipid	0.533203127390243	0.234340307800737	0.238455687732012	0.0828518103756219	0.874440	1.003912	0.871032520778714	-0.199201510747136	0.913844031051259	0.40285406436358	0.296546178856501
met332	docosapentaenoate (n3 DPA; 22:5n3)	Polyunsaturated Fatty Acid (n3 and n6)	Lipid	0.820044443889943	0.438904451575704	0.366735024221785	0.155176157001072	4.899680	0.822325	5.95832547958532	2.57490693442298	-3.99775927041561	0.00865140894068534	0.0307606507951116
met319	dihomo-linoleate (20:2n6)	Polyunsaturated Fatty Acid (n3 and n6)	Lipid	0.541507646245635	0.319251850625819	0.24216958146823	0.112872574241936	2.4715600	0.8948625	2.76194387405886	1.46568400263736	-3.55871536435706	0.0127525383873991	0.0392005070199474
met334	docosatrienoate (22:3n3)	Polyunsaturated Fatty Acid (n3 and n6)	Lipid	0.591206182980675	0.4611652603246	0.264395442772594	0.163046541411592	1.932720	0.679875	2.84275785990072	1.50729121853785	-3.26153939218681	0.0137274494449892	0.0401064928540808
met412	hexadecatrienoate (16:3n3)	Polyunsaturated Fatty Acid (n3 and n6)	Lipid	0.937758481655022	0.455412128305834	0.419378342291524	0.161012502079827	4.7640800	0.9498125	5.01581101533197	2.32648299160493	-2.98268793458859	0.0292369148401953	0.0655598793179194
met680	stearidonate (18:4n3)	Polyunsaturated Fatty Acid (n3 and n6)	Lipid	1.21751379433572	0.390997094423995	0.544488721535672	0.138238348445722	8.71840	0.91295	9.54970151706008	3.25545564135919	-2.91591860342032	0.0374243344627637	0.0753416588648792
met455	linoleate (18:2n6)	Polyunsaturated Fatty Acid (n3 and n6)	Lipid	0.460327037996653	0.284405624666622	0.205864509768329	0.100552572904682	1.786240	0.944975	1.89025106484299	0.918577867223242	-2.6001047394579	0.0410142169291064	0.0776776165794019
met456	linolenate [alpha or gamma; (18:3n3 or 6)]	Polyunsaturated Fatty Acid (n3 and n6)	Lipid	0.975582491065611	0.445555491623077	0.436293753536257	0.157527654760792	3.8010000	0.9311125	4.08221348118514	2.02935163072776	-2.56172964253875	0.049966459743766	0.086710050220987
met410	hexadecadienoate (16:2n6)	Polyunsaturated Fatty Acid (n3 and n6)	Lipid	0.688234870008283	0.450319153123187	0.307787990764851	0.159211863435794	2.4383000	0.9777625	2.49375487401082	1.31831966106606	-2.38139871015559	0.0534924128612357	0.0909914383166673
met328	docosadienoate (22:2n6)	Polyunsaturated Fatty Acid (n3 and n6)	Lipid	0.513132751568494	0.332279693498497	0.229479942797733	0.117478612261687	1.6796000	0.9614125	1.74701285868449	0.80489022708242	-1.95203311641805	0.0977529936736214	0.12705546506582
met340	eicosapentaenoate (EPA; 20:5n3)	Polyunsaturated Fatty Acid (n3 and n6)	Lipid	1.67186065206063	0.480894367455236	0.747678813382938	0.170021834131006	15.77784	1.01700	15.5141002949853	3.95550812835731	-2.09077990670961	0.0981627579153558	0.12705546506582
met330	docosahexaenoate (DHA; 22:6n3)	Polyunsaturated Fatty Acid (n3 and n6)	Lipid	1.19105917073477	0.435701375666245	0.532657854197493	0.154043698652955	3.6073400	0.8398625	4.29515545699445	2.10271034858754	-1.72213733414866	0.149677557737648	0.164466371843981
met333	docosapentaenoate (n6 DPA; 22:5n6)	Polyunsaturated Fatty Acid (n3 and n6)	Lipid	0.393708324033189	0.308847059081311	0.176071715169145	0.109193924912959	0.847880	1.163162	0.728944033591194	-0.456120042420141	1.59288598355892	0.154785440150086	0.166775733095005
met236	adrenate (22:4n6)	Polyunsaturated Fatty Acid (n3 and n6)	Lipid	0.780029888651904	0.3569977493556	0.34883997110145	0.12621776471884	1.83800	1.05555	1.74127232248591	0.800141847777452	-1.04541186743194	0.343124492656615	0.267743621040384
met335	docosatrienoate (22:3n6)*	Polyunsaturated Fatty Acid (n3 and n6)	Lipid	0.869007699724637	0.760823414031037	0.388632057911002	0.268991697673423	1.1192800	0.7327375	1.52753202886436	0.61120263038727	-0.906566900440602	0.3919977125454	0.291778193001343
met320	dihomo-linolenate (20:3n3 or n6)	Polyunsaturated Fatty Acid (n3 and n6)	Lipid	0.411873954615075	0.323564230105581	0.184195632136194	0.11439723062853	1.256640	1.030787	1.21910734225403	0.285825160674754	-0.847646080601673	0.424363985993262	0.305809783205338
met473	mead acid (20:3n9)	Polyunsaturated Fatty Acid (n3 and n6)	Lipid	0.641227443847272	0.348575138615428	0.286765630696186	0.123239922134005	1.179600	0.998625	1.18122418325197	0.240282798242602	-0.240198739742074	0.81886536523623	0.457896316333588
met254	arachidonate (20:4n6)	Polyunsaturated Fatty Acid (n3 and n6)	Lipid	0.580058869544799	0.42781326909998	0.259410212650771	0.15125483183109	1.122700	1.019138	1.10161724908697	0.139623054434285	-0.169432703070892	0.870430955294663	0.476134498227549
met697	tauro-beta-muricholate	Primary Bile Acid Metabolism	Lipid	0.563876543601803	0.714022698396048	0.252173256482251	0.252445145978481	0.113680	1.057063	0.107543259011052	-3.21701099779831	6.23025803230639	8.99705898854934e-05	0.00341180063518573
met292	chenodeoxycholate	Primary Bile Acid Metabolism	Lipid	0.71223789768623	0.4171122255353	0.31852247107559	0.147471441595911	0.562360	1.097613	0.512348159141701	-0.964803587851084	2.29380452662664	0.0635192268574751	0.0999980188106052
met698	taurochenodeoxycholate	Primary Bile Acid Metabolism	Lipid	2.21890685358469	0.553857165986024	0.992325312071107	0.19581807893874	0.632420	1.239413	0.510257678433258	-0.970702107576975	1.75911589083654	0.148139109312118	0.163251870789121
met293	cholate	Primary Bile Acid Metabolism	Lipid	1.11643444332161	1.30356328630129	0.499284661537853	0.460879219724731	0.974260	3.538812	0.275307080455249	-1.86088638068103	1.15457305337019	0.275923386670125	0.234217901474722
met699	taurocholate	Primary Bile Acid Metabolism	Lipid	2.74269007261745	0.463449118258553	1.22656828871729	0.163854007127774	1.716360	1.398513	1.22727496991447	0.295458519814824	1.02656162795168	0.360779105353669	0.278065470056328
met395	glycochenodeoxycholate	Primary Bile Acid Metabolism	Lipid	1.40179076645536	0	0.626899888805143	0	5.21414	0.96640	5.39542632450331	2.43173696007409	-1	0.373900966300059	0.282403832111582
met396	glycochenodeoxycholate sulfate	Primary Bile Acid Metabolism	Lipid	1.00987077393921	0	0.451627939803679	0	2.13002	0.78510	2.71305566169915	1.43991864660008	-1	0.373900966300059	0.282403832111582
met208	5alpha-pregnan-3beta,20beta-diol monosulfate (1)	Progestin Steroids	Lipid	0.878479494731403	0.677919481843957	0.392867973411817	0.239680731355166	1.195140	1.175763	1.01648036211379	0.02358234331376	0.181026756777171	0.86149138428097	0.474689232322372
met703	taurolithocholate	Secondary Bile Acid Metabolism	Lipid	0.301276844190293	0.673581728235752	0.134735100731222	0.238147103859427	0.392620	1.247313	0.314772635256748	-1.66761796921155	3.60256014259127	0.00457398723889685	0.0207697562594177
met705	tauroursodeoxycholate	Secondary Bile Acid Metabolism	Lipid	0.554353121202703	0.902936683858092	0.247914252509685	0.319236326069075	0.360780	1.499388	0.240618172214263	-2.055182491553	2.98453728622182	0.0124269514857122	0.0391096217024187
met728	ursodeoxycholate	Secondary Bile Acid Metabolism	Lipid	0.640141623178565	0.500683578246896	0.286280036930865	0.177018376703563	0.429960	1.143037	0.376155802480585	-1.41059774971571	3.07093732517461	0.0178717864580982	0.0475678665152132
met704	taurolithocholate 3-sulfate	Secondary Bile Acid Metabolism	Lipid	0.951904203381286	0.582182297488736	0.425704501365668	0.205832525220525	0.434780	1.175887	0.369746412708024	-1.43539194457032	2.6290440329983	0.039703682484172	0.0771336002723878
met701	taurodeoxycholate	Secondary Bile Acid Metabolism	Lipid	1.27657516691375	0.711145105289278	0.570901770321459	0.251427763178835	0.493420	1.256212	0.392784020531566	-1.34819185660135	2.50044550479662	0.0494537486406349	0.0866957284041948
met702	taurohyodeoxycholic acid	Secondary Bile Acid Metabolism	Lipid	0.598365907496799	0.911109207036743	0.267597368916239	0.322125749348589	0.489460	1.122437	0.436069017682061	-1.19737160303305	1.35888102099089	0.201623460976725	0.195850138720935
met700	taurocholenate sulfate	Secondary Bile Acid Metabolism	Lipid	0.754098688053589	0.794258688420877	0.337243185646247	0.280812852299367	1.02024	1.47985	0.689421225124168	-0.536542379428472	0.654464134272195	0.529184456942257	0.345059338190731
met317	deoxycholate	Secondary Bile Acid Metabolism	Lipid	0.819074076003105	0.74172670890722	0.366301062510154	0.262239992827738	1.232140	1.158513	1.06355302012148	0.0888919561567545	0.0514059974787427	0.960269114668048	0.505468949227821
met650	sphinganine	Sphingolipid Metabolism	Lipid	0.238311013077656	0.297208362958853	0.106575925005696	0.105079024436779	0.53802	1.21120	0.444204095112285	-1.17070540175269	5.28188994275991	0.000344841971806312	0.00499874882975948
met488	myristoyl dihydrosphingomyelin (d18:0/14:0)*	Sphingolipid Metabolism	Lipid	0.132915358249824	0.399343430698199	0.0594415552600686	0.141189223934498	1.87794	0.93365	2.01139613345472	1.00819724051452	-4.96594504713893	0.000726028529766793	0.00755840842230638
met651	sphinganine-1-phosphate	Sphingolipid Metabolism	Lipid	0.286963083178832	0.206618184027594	0.128333792204159	0.0730505595211809	0.546700	1.160937	0.470912719639395	-1.08646840365182	5.20709789267006	0.00148266457787947	0.0103724117208132
met654	sphingomyelin (d18:0/18:0, d19:0/17:0)*	Sphingolipid Metabolism	Lipid	0.18829835277596	0.315702714693563	0.0842095833716565	0.11161776519941	1.6270200	0.9364625	1.73741073454623	0.796938856319166	-4.15259232267446	0.00160939308901848	0.0108500359146423
met649	sphingadienine	Sphingolipid Metabolism	Lipid	0.214935034298549	0.41771220239592	0.0961218694875607	0.147683565449261	0.547320	1.127263	0.485529996105612	-1.04236766660436	3.76619308316507	0.00322333102297418	0.0168727921009783
met676	sphingosine	Sphingolipid Metabolism	Lipid	0.448632242102716	0.304130283657662	0.200634438047963	0.107526292969261	0.469960	1.156225	0.406460680230924	-1.29881229776427	4.08650450285181	0.00576232146194269	0.023606097628994
met656	sphingomyelin (d18:1/14:0, d16:1/16:0)*	Sphingolipid Metabolism	Lipid	0.145743717438607	0.282341736411358	0.0651785718972494	0.0998228782142279	1.248820	0.873775	1.42922377042145	0.515231813706941	-3.20708078456773	0.00853120280240974	0.0306916258570013
met668	sphingomyelin (d18:2/14:0, d18:1/14:1)*	Sphingolipid Metabolism	Lipid	0.25603566810998	0.473434715750994	0.114502631711698	0.167384448978327	1.521200	0.883525	1.72173962253473	0.783866981479962	-3.00570638570636	0.012064507692311	0.0388631757534028
met266	behenoyl sphingomyelin (d18:1/22:0)*	Sphingolipid Metabolism	Lipid	0.243074039408868	0.192099158230545	0.108706015136738	0.0679173087225229	0.7129	1.0842	0.657535510053496	-0.60485928596574	3.3246052221746	0.012392900544596	0.0391096217024187
met662	sphingomyelin (d18:1/20:2, d18:2/20:1, d16:1/22:2)*	Sphingolipid Metabolism	Lipid	0.451370267977732	0.184989102200906	0.201858920444101	0.0654035243059359	2.2823800	0.9455375	2.41384397763177	1.27133242838318	-3.8306171790585	0.0129495920714039	0.0392005070199474
met671	sphingomyelin (d18:2/21:0, d16:2/23:0)*	Sphingolipid Metabolism	Lipid	0.348157127654754	0.238996577142235	0.15570060085742	0.0844980501888241	0.648780	1.072537	0.604902208501898	-0.72522616690154	2.98540372891098	0.0226940524513022	0.0570210668966223
met611	phytosphingosine	Sphingolipid Metabolism	Lipid	0.287717204994373	0.256095307082289	0.128671045732732	0.0905433641339688	0.692860	1.057087	0.655442740285331	-0.609458343295613	2.71349223912681	0.0270008848442688	0.0632072163388269
met666	sphingomyelin (d18:1/24:1, d18:2/24:0)*	Sphingolipid Metabolism	Lipid	0.160145229763838	0.20413616407701	0.0716191240048528	0.0721730329521317	1.1981200	0.9321375	1.2853468506524	0.362157722994001	-2.53594944013809	0.0291090056310742	0.0655598793179194
met553	N-palmitoyl-sphinganine (d18:0/16:0)	Sphingolipid Metabolism	Lipid	0.438307353124972	0.411444753849331	0.196017007325088	0.145467687765246	0.65692	1.20095	0.547000291435947	-0.870386493216727	2.47594840553506	0.037667085573075	0.0753416588648792
met674	sphingomyelin (d18:2/24:1, d18:1/24:2)*	Sphingolipid Metabolism	Lipid	0.193534572158394	0.186401779222829	0.0865512918685013	0.0659029810568502	1.247560	0.958725	1.30126991577355	0.37992024396109	-2.41794396503099	0.0406732130757282	0.0776776165794019
met673	sphingomyelin (d18:2/23:1)*	Sphingolipid Metabolism	Lipid	0.180307977420042	0.213397325749146	0.0806361788793421	0.0754473480621477	1.141020	0.892875	1.27791684166317	0.353793958332198	-2.26860941739184	0.0472332316379843	0.0858325330560124
met665	sphingomyelin (d18:1/22:2, d18:2/22:1, d16:1/24:2)*	Sphingolipid Metabolism	Lipid	0.333526248168051	0.160114697861712	0.149157472636845	0.056609094312826	1.3998800	0.9194125	1.52258099601648	0.606518976534352	-2.41969248873654	0.0584609402731106	0.0953824250599041
met660	sphingomyelin (d18:1/20:0, d16:1/22:0)*	Sphingolipid Metabolism	Lipid	0.196829074606487	0.203302077995916	0.0880246381536966	0.0718781389901142	0.798280	1.011925	0.788872693134373	-0.342135595412478	2.07037050324118	0.0688058233571402	0.104988755218586
met664	sphingomyelin (d18:1/22:1, d18:2/22:0, d16:1/24:1)*	Sphingolipid Metabolism	Lipid	0.131398983244658	0.196855962762334	0.0587634117418821	0.0695990930931263	1.118540	0.942375	1.1869372595835	0.247243677456666	-1.98550320723343	0.072892829254964	0.108159739924394
met531	N-behenoyl-sphingadienine (d18:2/22:0)*	Sphingolipid Metabolism	Lipid	0.977868823699654	0.314767303347414	0.437316232574037	0.11128704734638	0.485180	1.041387	0.465897884263967	-1.10191431599457	2.30247403073652	0.0750775379064879	0.109250844209588
met663	sphingomyelin (d18:1/21:0, d17:1/22:0, d16:1/23:0)*	Sphingolipid Metabolism	Lipid	0.475554144298881	0.343509653024859	0.212674278726808	0.121449002528458	0.71268	1.11700	0.638030438675022	-0.648302842248335	1.98051279460084	0.0903984766342247	0.12218513660108
met667	sphingomyelin (d18:1/25:0, d19:0/24:1, d20:1/23:0, d19:1/24:0)*	Sphingolipid Metabolism	Lipid	0.760785192798926	0.43634205657173	0.340233481474736	0.154270213559377	0.768480	1.285575	0.597771425237734	-0.742334160154918	1.80150934789941	0.124500673823077	0.144824232439189
met677	sphingosine 1-phosphate	Sphingolipid Metabolism	Lipid	0.564358010253998	0.15034457614698	0.252388574914892	0.0531548346540734	0.75896	1.10255	0.688367874472813	-0.538748325255087	1.88576838399353	0.126513791799602	0.145976483586798
met584	palmitoyl sphingomyelin (d18:1/16:0)	Sphingolipid Metabolism	Lipid	0.191996420815442	0.183799720181056	0.0858634096759967	0.0649830142601075	0.89050	1.05615	0.843156748567912	-0.246127231976501	1.5814791219924	0.15092082426388	0.164871130977377
met670	sphingomyelin (d18:2/18:1)*	Sphingolipid Metabolism	Lipid	0.255406584495949	0.320381524556363	0.114221296966797	0.113271974290344	1.1726200	0.9554625	1.22727998220757	0.295464411889387	-1.38039303974772	0.197149202699717	0.192996236094836
met659	sphingomyelin (d18:1/19:0, d19:1/18:0)*	Sphingolipid Metabolism	Lipid	0.314936521674566	0.27337673615996	0.140843894212333	0.0966532719786766	0.768940	0.968725	0.793765000387107	-0.33321614414089	1.40296405298683	0.199732631789868	0.19451477862435
met716	tricosanoyl sphingomyelin (d18:1/23:0)*	Sphingolipid Metabolism	Lipid	0.464710951297417	0.258018843208371	0.207825055397924	0.0912234368532737	0.7748600	0.9891875	0.783329752953813	-0.352308338068221	1.30469003820185	0.24329002684958	0.219888640950517
met675	sphingomyelin (d18:2/24:2)*	Sphingolipid Metabolism	Lipid	0.362871254005115	0.135445186014633	0.162280958207206	0.04788710475501	1.26546	0.96730	1.3082394293394	0.387626601928942	-1.31489527149051	0.248961301726521	0.222348364256881
met453	lignoceroyl sphingomyelin (d18:1/24:0)	Sphingolipid Metabolism	Lipid	0.386215763585672	0.250236069574672	0.17272094027191	0.0884718108468596	0.8715	1.0515	0.828815977175464	-0.270876280606094	1.11786504000161	0.305490611944291	0.250242730211678
met658	sphingomyelin (d18:1/18:1, d18:2/18:0)	Sphingolipid Metabolism	Lipid	0.284504802412203	0.139176668754579	0.127234415623766	0.0492063831296584	0.914100	1.003513	0.910900008270944	-0.134635400343135	0.874221363255996	0.420397278113684	0.305286135505384
met582	palmitoyl dihydrosphingomyelin (d18:0/16:0)*	Sphingolipid Metabolism	Lipid	0.137205677859322	0.304545195453941	0.0613602445184762	0.107672986441632	1.083160	1.016875	1.06518500307314	0.0911040218471231	-0.770938092771133	0.457948021887413	0.317272062209178
met657	sphingomyelin (d18:1/17:0, d17:1/18:0, d19:1/16:0)	Sphingolipid Metabolism	Lipid	0.370108731075838	0.208615648057587	0.165517656350352	0.073756769701573	0.88620	0.98755	0.897372284947598	-0.156221467354165	0.785966372908984	0.463726604317711	0.320098702232647
met556	N-stearoyl-sphinganine (d18:0/18:0)*	Sphingolipid Metabolism	Lipid	0.938181884007237	0.657206042739931	0.419567693579801	0.232357424729091	1.7324400	0.9469125	1.82956714585561	0.871502364141215	-0.758425659013046	0.474863734877166	0.323053003378215
met669	sphingomyelin (d18:2/16:0, d18:1/16:1)*	Sphingolipid Metabolism	Lipid	0.183555333931235	0.192518116392444	0.0820884408605829	0.0680654328011791	0.949680	1.029362	0.922590886393708	-0.116237053751453	0.724750852022171	0.487081481436272	0.330054167790282
met652	sphingomyelin (d17:1/16:0, d18:1/15:0, d16:1/17:0)*	Sphingolipid Metabolism	Lipid	0.545712464451167	0.278643799954969	0.244050033336349	0.0985154602418732	0.871820	0.973525	0.895529133817827	-0.159187727410014	0.734344054911465	0.493765922996841	0.331455582367517
met265	behenoyl dihydrosphingomyelin (d18:0/22:0)*	Sphingolipid Metabolism	Lipid	0.212823565700399	0.458207358656951	0.0951775920239969	0.162000765247953	0.884240	1.077475	0.820659412051324	-0.285144492242213	0.708432819396346	0.494131126703718	0.331455582367517
met682	stearoyl sphingomyelin (d18:1/18:0)	Sphingolipid Metabolism	Lipid	0.219945221408166	0.18352869413332	0.0983624932789802	0.0648871920819912	0.92148	0.98065	0.939662468770713	-0.0897854679677018	0.572033061319454	0.584175587971361	0.37190861734835
met655	sphingomyelin (d18:0/20:0, d16:0/22:0)*	Sphingolipid Metabolism	Lipid	0.141141930988799	0.539836709534782	0.0631205904333077	0.190861099022738	1.095980	1.112425	0.985216980920062	-0.0214866009542244	-0.483493090814399	0.641043089467896	0.390573860328373
met661	sphingomyelin (d18:1/20:1, d18:2/20:0)*	Sphingolipid Metabolism	Lipid	0.217899984793945	0.143071763141795	0.0974478356590864	0.0505835069569395	0.96306	0.99580	0.967121912030528	-0.0482303325938581	0.387302085157603	0.711501777121365	0.41446346379991
met672	sphingomyelin (d18:2/23:0, d18:1/23:1, d17:1/24:1)*	Sphingolipid Metabolism	Lipid	0.340677399458198	0.291852985265072	0.152355564717276	0.103185612495235	0.9322800	0.9823125	0.949066615766368	-0.0754187401353746	0.328056374883593	0.751726073350395	0.430489468042522
met653	sphingomyelin (d17:2/16:0, d18:2/15:0)*	Sphingolipid Metabolism	Lipid	0.577481151400333	0.500897665946665	0.258257422051199	0.1770940681357	1.042940	1.035375	1.00730653144996	0.0105027738199981	0.0547880637526244	0.957706290049165	0.505114900223514
met159	3beta-hydroxy-5-cholestenoate	Sterol	Lipid	1.11461352042198	0.695052070811053	0.498470320060778	0.245738016274124	0.45576	1.22450	0.372200898325847	-1.42584655746805	2.32458497726784	0.0592284925097883	0.0953958243768202
met193	4-cholesten-3-one	Sterol	Lipid	0.461771956174951	0.495538646633892	0.206510696822049	0.175199368687415	1.428800	0.889075	1.60706352107528	0.684426954357845	-1.87580768483387	0.0929684445486144	0.124251316864424
met274	beta-sitosterol	Sterol	Lipid	2.0622852577608	0.357863765133445	0.922282005069764	0.126523947533404	6.1036600	0.4338125	14.0698112663881	3.81453107116101	-1.43154085490765	0.223043399005678	0.208586113592998
met281	campesterol	Sterol	Lipid	1.36178723612052	0.400560884368818	0.609009766171407	0.141619658807636	4.23828	0.96355	4.39860930932489	2.13704746473275	-1.40889822311336	0.224939098338151	0.208811041765553
met226	7-alpha-hydroxy-3-oxo-4-cholestenoate (7-Hoca)	Sterol	Lipid	0.719389755105793	0.345500381368857	0.321720878946696	0.122152831284228	1.273660	1.004325	1.26817514250865	0.342754003978711	-0.308029160205202	0.770074533944913	0.438085999897144
met294	cholesterol	Sterol	Lipid	0.593250767805422	0.404912115255182	0.265309808903374	0.143158051240764	1.062420	1.080337	0.983415360207046	-0.0241272057432035	0.28672550383115	0.783435428513245	0.442682054772764
met240	allantoin	Purine Metabolism, (Hypo)Xanthine/Inosine containing	Nucleotide	0.210880205062808	0.111080895967243	0.0943084947259069	0.0392730273993573	0.675780	1.010763	0.668584030084204	-0.580819199988112	4.06537286984694	0.00819822076092485	0.0299983196023971
met425	hypoxanthine	Purine Metabolism, (Hypo)Xanthine/Inosine containing	Nucleotide	0.809426921601964	0.256426639559711	0.361986723904077	0.0906605078547751	0.510480	1.121175	0.455308047361028	-1.13508513633138	2.68635336087427	0.0483996157433005	0.0861902461401872
met435	inosine 5'-monophosphate (IMP)	Purine Metabolism, (Hypo)Xanthine/Inosine containing	Nucleotide	0.890587521714474	1.58771605382221	0.398282847693327	0.561342394128216	0.172380	1.424787	0.120986505351326	-3.04708195439933	2.18405394998965	0.0515845461293536	0.0887748695084393
met493	N1-methylinosine	Purine Metabolism, (Hypo)Xanthine/Inosine containing	Nucleotide	0.383746872453922	0.19058143291593	0.171616818591982	0.0673807117915514	0.777680	1.095238	0.710055713917888	-0.493995865988973	2.10167066434599	0.0868434419554288	0.119454085783292
met732	xanthine	Purine Metabolism, (Hypo)Xanthine/Inosine containing	Nucleotide	0.603434014840812	0.538817530461806	0.269863895423934	0.190500764805866	0.755680	1.229575	0.614586340808816	-0.702312391520375	1.5218464879912	0.167189873187414	0.176504708786371
met239	allantoic acid	Purine Metabolism, (Hypo)Xanthine/Inosine containing	Nucleotide	0.406872246159289	0.312554057075209	0.181958800114039	0.110504546622624	0.84296	1.13140	0.745059218667138	-0.424572996719175	1.4921022364888	0.17958075080627	0.181453560700945
met434	inosine	Purine Metabolism, (Hypo)Xanthine/Inosine containing	Nucleotide	0.562570323416381	0.276133995997172	0.251589097056614	0.0976281105428697	0.87866	1.03595	0.848168347893238	-0.23757744971475	0.931667324903145	0.392505951231279	0.291778193001343
met725	urate	Purine Metabolism, (Hypo)Xanthine/Inosine containing	Nucleotide	0.607662202757432	0.44989657531324	0.271754798544576	0.159062459618298	0.945380	1.126213	0.839432682805118	-0.252513460108918	0.772990325979314	0.465702445144174	0.320154886140732
met123	2'-deoxyinosine	Purine Metabolism, (Hypo)Xanthine/Inosine containing	Nucleotide	1.30989799699006	0.558667565519511	0.585804192972116	0.197518812003913	1.951440	1.078463	1.80946402426416	0.855562424355026	0.0613113822767106	0.953521448258913	0.504736854028968
met53	N1-methyladenosine	Purine Metabolism, Adenine containing	Nucleotide	0.225805986588578	0.0829776731601392	0.100983507147693	0.0293370376893077	0.851300	1.066688	0.798077788444231	-0.325398722458186	2.30574712904267	0.072798569684905	0.108159739924394
met248	adenosine 5'-monophosphate (AMP)	Purine Metabolism, Adenine containing	Nucleotide	2.69584175692092	2.74736013681226	1.20561708501153	0.971338491550773	0.258780	1.582775	0.163497654436038	-2.61265815615342	1.72793664767456	0.1189591832012	0.141881390032211
met499	N6-carbamoylthreonyladenosine	Purine Metabolism, Adenine containing	Nucleotide	0.642273698937595	0.108421762013688	0.287233530196939	0.0383328815740366	0.7615	0.9710	0.784243048403708	-0.350627258931899	1.39229569074416	0.233914785827293	0.213980896270162
met233	adenosine	Purine Metabolism, Adenine containing	Nucleotide	1.66054700560509	1.4785725450546	0.742619196873341	0.52275433654218	0.651160	1.571312	0.414405286792184	-1.27088568650524	1.25509112910624	0.245539118139331	0.221104350183524
met232	adenine	Purine Metabolism, Adenine containing	Nucleotide	0.514814913229697	0.333840934674655	0.230232228362452	0.118030594373052	0.893760	1.126588	0.793333499025376	-0.334000625873152	1.12642476169634	0.302098228019068	0.248791015580122
met120	2'-deoxyadenosine	Purine Metabolism, Adenine containing	Nucleotide	0.483045633631024	0.445611591285278	0.216024574606686	0.157547488986574	0.8003000	0.9410375	0.85044432341963	-0.233711305742568	0.689092533341051	0.510064108082121	0.336698647058741
met228	7-methylguanine	Purine Metabolism, Guanine containing	Nucleotide	0.21398717965232	0.0690788684450307	0.0956979760032095	0.0244230681570873	0.73676	1.04570	0.704561537725925	-0.505202375158989	3.71053688745689	0.0165557598180433	0.0452152123258029
met206	guanosine 5'- monophosphate (5'-GMP)	Purine Metabolism, Guanine containing	Nucleotide	0.499163535294379	0.822061894059531	0.223232719361469	0.290642769922276	0.3505400	0.9967125	0.351696201261648	-1.50759834266676	2.47143469973493	0.0310469332657583	0.0680306789047461
met406	guanine	Purine Metabolism, Guanine containing	Nucleotide	0.740537966084304	0.441948698535849	0.331178646416787	0.156252460835634	0.843660	1.102763	0.765041989983342	-0.386389161358875	1.09314593082143	0.317538070163714	0.254631710129116
met494	N2,N2-dimethylguanosine	Purine Metabolism, Guanine containing	Nucleotide	0.35685185402474	0.277659494014329	0.15958900069923	0.098167455539179	0.956060	1.049625	0.910858639990473	-0.134700921440733	0.553864546686538	0.596851946212243	0.378063014032004
met407	guanosine	Purine Metabolism, Guanine containing	Nucleotide	0.820488084938465	0.197911776185212	0.366933426530206	0.0699723795086188	1.1638400	0.9757875	1.19271870156156	0.25425382868703	0.174027042883026	0.869745991155947	0.476134498227549
met122	2'-deoxyguanosine	Purine Metabolism, Guanine containing	Nucleotide	1.48472799207914	0.660559324933974	0.663990543677145	0.23354298901841	2.183380	1.171162	1.86428521417191	0.898622592607093	0.146303901722079	0.889389373196336	0.483696834397271
met220	5-methylcytosine	Pyrimidine Metabolism, Cytidine containing	Nucleotide	0.882380137539689	0.189000476055523	0.394612393906872	0.066821759133173	0.3467400	0.9413875	0.368328663807412	-1.44093442090877	3.3521351271921	0.0261754881001218	0.0620457742285896
met313	cytosine	Pyrimidine Metabolism, Cytidine containing	Nucleotide	1.19952907699115	0.190961471839813	0.536445711427957	0.0675150758416478	0.33176	1.02870	0.322504131428016	-1.63261045263819	3.04289138861955	0.0367603908463279	0.0752883355189893
met121	2'-deoxycytidine	Pyrimidine Metabolism, Cytidine containing	Nucleotide	0.502397273402394	0.0911737846923975	0.22467889100766	0.0322348007112183	0.57792	1.03440	0.558700696055684	-0.83985247721676	2.96220510718144	0.0394182254823826	0.0769758164817187
met218	5-methyl-2'-deoxycytidine	Pyrimidine Metabolism, Cytidine containing	Nucleotide	0.623472587272503	0.27432669101125	0.278825417449797	0.0969891317372609	0.543640	1.032987	0.526279614361071	-0.926098582309744	2.61623714397105	0.0474517860815392	0.0858325330560124
met299	cytidine 5'-monophosphate (5'-CMP)	Pyrimidine Metabolism, Cytidine containing	Nucleotide	0.652104894469417	1.10601136594556	0.291630174498789	0.391034068464749	0.678200	2.424825	0.279690286927923	-1.83809794205372	1.96657833238172	0.0749727337416993	0.109250844209588
met216	5-hydroxymethyl-2'-deoxycytidine	Pyrimidine Metabolism, Cytidine containing	Nucleotide	0.21044228439546	0.0726279245169235	0.0941126506497184	0.0256778489647107	0.85236	1.00570	0.847529084219946	-0.238665217564727	1.86205003224434	0.126653182392669	0.145976483586798
met312	cytidine	Pyrimidine Metabolism, Cytidine containing	Nucleotide	0.559263013351369	0.269416373872409	0.250110023031007	0.0952530724639352	0.881700	1.058588	0.832901941076226	-0.263781440173387	1.05467071910872	0.338244920013562	0.265033486754201
met217	5-hydroxymethylcytidine	Pyrimidine Metabolism, Cytidine containing	Nucleotide	0.960218782833853	0.445584577812846	0.429422894337721	0.157537938281804	0.895360	1.159412	0.772253521612679	-0.372853550074833	1.03582147336776	0.346911132068725	0.269582093315379
met496	N4-acetylcytidine	Pyrimidine Metabolism, Cytidine containing	Nucleotide	0.480587538133096	0.201707002368356	0.214925280880975	0.0713141945937379	0.82712	0.97650	0.847025089605735	-0.239523390839123	1.0343501363419	0.349339046197893	0.270910229763328
met219	5-methylcytidine	Pyrimidine Metabolism, Cytidine containing	Nucleotide	0.551880890025221	0.136500106078919	0.246808637115896	0.0482600753205435	0.905400	0.972275	0.931218019593222	-0.102809119409365	0.729948284218931	0.503140819816723	0.334758945445516
met141	2'-O-methylcytidine	Pyrimidine Metabolism, Cytidine containing	Nucleotide	0.444853399642894	0.193384674057942	0.198944488324678	0.0683718072019605	0.9633	0.9361	1.0290567247089	0.041322510123668	0.137627377321593	0.895945996084224	0.486560564027111
met576	orotidine	Pyrimidine Metabolism, Orotate containing	Nucleotide	0.345505728611365	0.378122555965275	0.154514859158121	0.133686511721318	0.713800	1.233963	0.578461428746243	-0.789707329870422	2.59004108665499	0.0285618340168624	0.0652404113232472
met324	dihydroorotate	Pyrimidine Metabolism, Orotate containing	Nucleotide	1.14170300600322	0.568488105838583	0.51058510630781	0.200990897331179	0.694860	1.031475	0.673656656729441	-0.569914616006111	1.37718869073628	0.224143356873731	0.208586113592998
met575	orotate	Pyrimidine Metabolism, Orotate containing	Nucleotide	0.201224181637837	0.217580063429518	0.0899901897717937	0.0769261691510056	1.0352	0.9598	1.07855803292353	0.109103804276319	-0.683707580538551	0.511046292301382	0.336727632372022
met710	thymidine	Pyrimidine Metabolism, Thymine containing	Nucleotide	1.20073048910626	0.395671536482612	0.536982999259634	0.139891013284678	1.1903	1.1671	1.01987833090566	0.0283970523253399	0.796694659124104	0.465150372111817	0.320154886140732
met158	3-aminoisobutyrate	Pyrimidine Metabolism, Thymine containing	Nucleotide	0.975118428005239	0.760186712647424	0.43608621822649	0.268766589740451	2.230600	2.053525	1.08622977562971	0.11932931593924	-0.232599681589192	0.82269367232091	0.459355507601255
met711	thymine	Pyrimidine Metabolism, Thymine containing	Nucleotide	0.460914589773497	0.32142372545454	0.206127270910994	0.113640447951574	1.0662	1.0208	1.04447492163009	0.0627778529849593	0.0406265409751936	0.96882041048154	0.505793522756456
met722	uridine 5'-monophosphate (UMP)	Pyrimidine Metabolism, Uracil containing	Nucleotide	0.614594517920341	1.01132902357176	0.274855024133719	0.357558805289181	0.356100	1.273962	0.279521681180443	-1.83896790441861	2.3605643379585	0.0377817820744372	0.0753416588648792
met620	pseudouridine	Pyrimidine Metabolism, Uracil containing	Nucleotide	0.220872335051858	0.105242690562118	0.0987771111050126	0.0372089100833957	0.816780	1.034938	0.789206696439787	-0.341524897468205	2.39665680008965	0.0603466865552181	0.0959664936256457
met727	uridine	Pyrimidine Metabolism, Uracil containing	Nucleotide	0.702241785607433	0.287199818631226	0.314052073851811	0.101540469654843	0.588920	1.013462	0.581097268570504	-0.783148421551919	2.21055590698891	0.0797221341339213	0.114259168338739
met270	beta-alanine	Pyrimidine Metabolism, Uracil containing	Nucleotide	0.335013948393875	0.175160087520469	0.149822792403862	0.0619284428394765	0.8686600	0.9475125	0.916779462012374	-0.125353370147678	0.716538329898783	0.503484444675009	0.334758945445516
met124	2'-deoxyuridine	Pyrimidine Metabolism, Uracil containing	Nucleotide	0.839949968361386	0.426807191261677	0.375637045390971	0.150899129600158	0.98910	1.10525	0.894910653698258	-0.160184441449886	0.642575384063896	0.547188204841813	0.353738814604303
met506	N-acetyl-beta-alanine	Pyrimidine Metabolism, Uracil containing	Nucleotide	0.399801194099704	0.24298258128864	0.178796529498505	0.0859073154697043	1.0921600	0.9422625	1.15908252742734	0.212983290823606	-0.527872800331446	0.616901448069883	0.385578688014461
met187	3-ureidoisobutyrate	Pyrimidine Metabolism, Uracil containing	Nucleotide	0.314220336605895	0.23928159073064	0.140523606512729	0.0845988177093697	1.037540	1.113713	0.931604461831729	-0.10221054567017	0.521790469925403	0.618126405460899	0.385704673822156
met142	2'-O-methyluridine	Pyrimidine Metabolism, Uracil containing	Nucleotide	0.542662418113536	0.196045531695829	0.242686011147256	0.0693125624417216	1.253580	1.006713	1.24522083255108	0.316401618417257	-0.510541309027131	0.632915166972931	0.389723018714245
met724	uracil	Pyrimidine Metabolism, Uracil containing	Nucleotide	0.798030566266729	0.444953596974581	0.356890118859011	0.157314852867036	1.38264	1.00955	1.36956069535932	0.453713203942921	-0.468904629113771	0.656877991780392	0.396747926244227
met188	3-ureidopropionate	Pyrimidine Metabolism, Uracil containing	Nucleotide	0.179424062449619	0.110983942689645	0.0802408800873032	0.0392387492393336	1.058000	1.017663	1.03963689354924	0.0560797366873734	-0.344356051569154	0.74242760724067	0.427236072639638
met199	4-hydroxyphenylacetylglycine	Acetylated Peptides	Peptide	0.404433399321773	0.374893895235424	0.18086811465096	0.132545007773204	0.505980	1.138138	0.444568233377675	-1.16952323061115	3.68152374793057	0.00605607642312629	0.0245427340983375
met601	phenylacetylglutamine	Acetylated Peptides	Peptide	1.8546262571666	0.805920429963081	0.829414076776105	0.284935900561836	8.6902800	0.4696125	18.5052144054939	4.20985994600514	-2.4620444887185	0.057478004406338	0.0945977360278701
met599	phenylacetylcarnitine	Acetylated Peptides	Peptide	2.09414376305593	0.658153002058971	0.936529561770053	0.232692225407091	11.63082	0.50140	23.1966892700439	4.53584700737274	-2.11707268319742	0.093998816345752	0.124743690560228
met600	phenylacetylglutamate	Acetylated Peptides	Peptide	1.43763426441363	0.58733120643147	0.642929588402356	0.207652939435084	6.342640	1.178038	5.38407080246987	2.42869738203228	-1.7448708884059	0.143290458466152	0.159777313876774
met598	phenylacetylalanine	Acetylated Peptides	Peptide	0.86034400158437	0.704869443918854	0.384757534315368	0.249208981823106	2.082500	1.298013	1.60437530286677	0.682011663146215	-0.802578267049142	0.447477016926804	0.31385400024077
met602	phenylacetylglycine	Acetylated Peptides	Peptide	0.95509005479152	0.497037544790657	0.427129257429568	0.175729309212893	1.477300	1.185925	1.24569428926787	0.316950054339165	-0.0794204552140405	0.939568317040786	0.502289142270684
met616	prolylglycine	Dipeptide	Peptide	0.225525959387942	0.326684663724786	0.100858275176459	0.115500470514722	0.413920	1.043775	0.396560561423679	-1.33438688849477	5.8910525416439	0.000113360629120047	0.00388404368603623
met452	leucylglycine	Dipeptide	Peptide	0	0.376204351099341	0	0.133008323887114	0.451100	0.975925	0.462228142531445	-1.11332299463496	5.38568974596295	0.00102409089369861	0.00883819225402601
met604	phenylalanylglycine	Dipeptide	Peptide	0	0.322635528865308	0	0.114068885156184	0.62060	1.00205	0.619330372735891	-0.691218895528239	3.77493312705884	0.00693804916079946	0.026957535279133
met440	isoleucylglycine	Dipeptide	Peptide	0	0.603656358741277	0	0.213424752386168	0.572	1.089	0.525252525252525	-0.928916901938518	2.1028342086465	0.0735626952421762	0.108725645849306
met402	glycylleucine	Dipeptide	Peptide	0.723571233679644	0.317230768257701	0.323590893014214	0.112158013718019	0.994640	1.317837	0.754751915449331	-0.405925581796035	1.40452113851982	0.219383621903945	0.205680297972006
met403	glycylvaline	Dipeptide	Peptide	1.1771653651557	0.383804094207044	0.5264443554493	0.135695238830481	1.260600	1.281275	0.983863729488205	-0.0234695866458384	0.959530432361976	0.385580694265335	0.288336278133212
met249	anserine	Dipeptide Derivative	Peptide	0.396265909455336	0.168176019363872	0.177215502141582	0.0594592018625768	0.51234	1.09005	0.470015136920325	-1.08922087510084	4.31783290737424	0.00788402583910637	0.0294199011312942
met508	N-acetylcarnosine	Dipeptide Derivative	Peptide	0.308116782129954	0.333481917753366	0.137794013970214	0.11790366272325	0.63502	1.14210	0.55601085719289	-0.846815040238205	3.16515668325269	0.0111664846732528	0.0369169800232651
met366	gamma-glutamylglycine	Gamma-glutamyl Amino Acid	Peptide	0.109868710581089	0.0974796685015725	0.0491347810919132	0.0344642673126393	0.463000	1.131063	0.409349435000526	-1.28859519081469	14.8955386209883	5.08817487949459e-07	6.49036176298652e-05
met374	gamma-glutamyltryptophan	Gamma-glutamyl Amino Acid	Peptide	0.175332061280171	0.158291564959477	0.078410881531524	0.0559645194937387	0.629000	1.166988	0.538994402684518	-0.891657803841339	6.4218333482985	0.000211466199829031	0.00499874882975948
met375	gamma-glutamyltyrosine	Gamma-glutamyl Amino Acid	Peptide	0.29437418971901	0.155716601164969	0.131648139806625	0.0550541323135351	0.51858	1.08690	0.477118410157328	-1.06758073945962	5.35280289109349	0.0023809783948149	0.0142439174758909
met372	gamma-glutamylserine	Gamma-glutamyl Amino Acid	Peptide	0.211915765898546	0.28782313295838	0.0947716116106163	0.101760844548614	0.64342	1.13835	0.565221592656037	-0.823111514171724	3.9482734003537	0.00247504020567936	0.0145752773609455
met371	gamma-glutamylphenylalanine	Gamma-glutamyl Amino Acid	Peptide	0.333694375837421	0.102454957182299	0.149232661616367	0.0362232974948904	0.572700	1.012288	0.56574808750079	-0.821768292386427	3.9740114344257	0.0132093321734615	0.0392005070199474
met367	gamma-glutamylhistidine	Gamma-glutamyl Amino Acid	Peptide	0.0506459663823571	0.158263776042541	0.0226495647234239	0.055954694627935	0.882300	1.069638	0.824858503531101	-0.277781434634096	3.02498612350515	0.0142626078972643	0.0410338428578988
met361	gamma-glutamyl-alpha-lysine	Gamma-glutamyl Amino Acid	Peptide	0.99867068903441	0.278544777814754	0.446619109563499	0.0984804506284564	0.614480	1.267625	0.484749038556355	-1.04469005797119	2.39865613351386	0.0687443684141597	0.104988755218586
met373	gamma-glutamylthreonine	Gamma-glutamyl Amino Acid	Peptide	0.425532500757869	0.116334207181363	0.190303919666015	0.0411303533909511	0.702200	1.057287	0.664152685127123	-0.590413147361239	2.39457088932143	0.0692739430617154	0.105276823168129
met376	gamma-glutamylvaline	Gamma-glutamyl Amino Acid	Peptide	0.331633939836515	0.101579132366935	0.148311206624104	0.0359136466618529	0.807740	1.027262	0.78630378618113	-0.346841293670944	1.83054515500543	0.13351138528343	0.152117609295683
met360	gamma-glutamylalanine	Gamma-glutamyl Amino Acid	Peptide	0.460228022522437	0.31117938567565	0.205820228702095	0.110018526888358	0.74616	1.04245	0.715775336946616	-0.482421260378392	1.58606021156541	0.161339944957762	0.171772321880129
met362	gamma-glutamyl-epsilon-lysine	Gamma-glutamyl Amino Acid	Peptide	0.393922295613879	0.199933932542978	0.17616740616908	0.0706873197452167	0.850680	1.034025	0.82268803945746	-0.281582625659971	1.24694359238154	0.264569019240471	0.231590737478547
met368	gamma-glutamylisoleucine*	Gamma-glutamyl Amino Acid	Peptide	0.369644153656673	0.130708063813026	0.16530989101234	0.0462122791389772	0.896320	1.042425	0.859841235580497	-0.21785779528844	1.15993329028068	0.302333051301747	0.248791015580122
met364	gamma-glutamylglutamate	Gamma-glutamyl Amino Acid	Peptide	0.969156221537127	0.321635856433179	0.433419838434772	0.113715447578322	1.121840	1.265488	0.886488058361676	-0.173826897783057	1.13448120818133	0.312716088998408	0.253461392635399
met359	gamma-glutamyl-2-aminobutyrate	Gamma-glutamyl Amino Acid	Peptide	0.322604977654996	0.282828202115991	0.144273331983274	0.0999948698135082	1.068400	0.976375	1.09425169632569	0.129944620466578	-0.491089665970638	0.636974763594748	0.389723018714245
met370	gamma-glutamylmethionine	Gamma-glutamyl Amino Acid	Peptide	0.611423342342847	0.282716379969587	0.273436831301746	0.0999553347145037	1.051360	1.046525	1.00462005207711	0.00664997640298377	0.494632389183415	0.641474326575069	0.390573860328373
met369	gamma-glutamylleucine	Gamma-glutamyl Amino Acid	Peptide	0.402220470538485	0.127123926942352	0.179878462813201	0.0449450953960001	0.983960	0.987825	0.996087363652469	-0.0056558128542824	0.358934170385742	0.735844786000339	0.424705200918501
met365	gamma-glutamylglutamine	Gamma-glutamyl Amino Acid	Peptide	0.225730273192327	0.173006344525593	0.100949647087528	0.0611669797011715	0.975900	1.001513	0.974425693925091	-0.0373759197613545	0.281500092246641	0.786533447803684	0.443103950423804
met695	tartronate (hydroxymalonate)	Bacterial/Fungal	Xenobiotics	0.757129463043244	0.388969651230447	0.338598589426522	0.137521539030408	1.933980	1.419037	1.36288201082847	0.446660668701605	-0.447879177724655	0.671813211429126	0.401267258308212
met130	2-hydroxyhippurate (salicylurate)	Benzoate Metabolism	Xenobiotics	0.0186344743664298	0.448264803009037	0.00833359028166285	0.158485540987471	0.433760	1.006738	0.43085688630011	-1.21471935251458	4.80713013089895	0.00192058395891367	0.0120641461718654
met168	3-hydroxyhippurate	Benzoate Metabolism	Xenobiotics	0	0.447630239077171	0	0.158261188757812	0.435600	1.001637	0.434888088199617	-1.20128390167676	4.73207849298394	0.00212739647274252	0.0131441692778093
met154	3-(3-hydroxyphenyl)propionate sulfate	Benzoate Metabolism	Xenobiotics	0.585988513855291	0.665358807612811	0.262062030202902	0.235239862392607	0.276620	1.142087	0.242205716377124	-2.04569517993106	3.91203112401298	0.00319377703610636	0.0168727921009783
met194	4-ethylphenylsulfate	Benzoate Metabolism	Xenobiotics	0.724949712927529	0.474814706652333	0.324207367674982	0.167872349440483	0.642720	1.433875	0.448239909336588	-1.15765698901384	2.44872324767153	0.0487161467561234	0.0862001199941303
met205	4-vinylphenol sulfate	Benzoate Metabolism	Xenobiotics	1.20986682975612	1.23721554672914	0.541068895011369	0.437421751440799	0.663320	4.963163	0.133648643012531	-2.90348290548468	2.09288938625701	0.0665997811142043	0.103295421454925
met153	3-(3-hydroxyphenyl)propionate	Benzoate Metabolism	Xenobiotics	0.646399880659205	0.84235815915	0.289078814760347	0.297818583261391	0.3925000	0.9664125	0.406141269902862	-1.29994646122514	1.94281579982887	0.0797479054385938	0.114259168338739
met593	p-cresol sulfate	Benzoate Metabolism	Xenobiotics	1.87355566279098	0.873507680702564	0.837879564326061	0.308831602221658	0.540480	1.362275	0.396748086840029	-1.3337048286336	1.61152368483592	0.166762831232623	0.176504708786371
met606	phenylpropionylglycine	Benzoate Metabolism	Xenobiotics	2.5006112451384	0.534627054713534	1.11830734588597	0.189019207896865	2.02622	1.24405	1.6287287488445	0.703746355071742	1.636956194208	0.17310143996708	0.178740249526663
met478	methyl-4-hydroxybenzoate sulfate	Benzoate Metabolism	Xenobiotics	2.1811713917504	0.632034919846851	0.975449500506343	0.223458088885202	7.4290400	0.2819875	26.3452812624673	4.71947267690662	-1.53876824026974	0.191931973671611	0.190361130969878
met572	O-methylcatechol sulfate	Benzoate Metabolism	Xenobiotics	0.735438339708526	0.834627796379368	0.328898024169569	0.295085487293318	0.96220	2.07515	0.463677324530757	-1.10880691936518	1.31720403154101	0.218622409362713	0.205680297972006
met559	o-cresol sulfate	Benzoate Metabolism	Xenobiotics	1.49849091364051	0.272416667672185	0.67014550931319	0.0963138365096219	4.0835000	0.9505375	4.29599042646923	2.10299077830918	-1.24761159362399	0.277707504180663	0.234654255080343
met203	4-methylcatechol sulfate	Benzoate Metabolism	Xenobiotics	1.76167832411907	0.789236071054357	0.78784649744363	0.279037088899782	1.451260	1.855475	0.782150123283795	-0.354482554706782	1.11722386724634	0.314484367664771	0.253802985039438
met415	hippurate	Benzoate Metabolism	Xenobiotics	1.88877006320742	0.310927747859056	0.844683651039674	0.1099295594851	2.590740	1.236612	2.09503061590863	1.06697132702573	1.09878606049367	0.331668394442071	0.260987891306791
met197	4-hydroxyhippurate	Benzoate Metabolism	Xenobiotics	1.68370346297356	0.441606714093793	0.752975079432137	0.156131551076615	1.516440	1.271937	1.19222886039167	0.253661202293197	1.05457490164841	0.346672308685558	0.269582093315379
met180	3-methyl catechol sulfate (1)	Benzoate Metabolism	Xenobiotics	1.67795714663713	0.289857889851924	0.75040524864244	0.10248023974736	1.7459600	0.9397125	1.8579725181904	0.893729162558217	0.881696900464037	0.426054305190882	0.306441948310997
met285	catechol sulfate	Benzoate Metabolism	Xenobiotics	1.1322808017274	0.585421728235213	0.506371368456085	0.206977836944534	3.130960	1.509025	2.0748231473965	1.05298837007515	-0.769313384360889	0.47421331732862	0.323053003378215
met268	benzoate	Benzoate Metabolism	Xenobiotics	0.508666802365058	0.414534655800319	0.227482709597144	0.146560133076618	1.460660	1.212275	1.20489162937452	0.268903393098565	-0.671141035628697	0.522815598695161	0.341988561021901
met186	3-phenylpropionate (hydrocinnamate)	Benzoate Metabolism	Xenobiotics	1.79771056162332	0.77371477720539	0.803960603931814	0.273549482833085	2.966680	1.469013	2.0195056136331	1.01400215631551	0.674340802092501	0.53034456963735	0.345218535883664
met156	3-(4-hydroxyphenyl)propionate	Benzoate Metabolism	Xenobiotics	1.07303084942662	0.351061280185844	0.479873984254455	0.12411890591572	1.1665000	0.8695625	1.34147919212248	0.423824676920815	0.435707560594826	0.682971121924353	0.405056321667243
met160	3-ethylphenylsulfate	Benzoate Metabolism	Xenobiotics	1.2226317053802	0.880429285239694	0.546777520935325	0.311278758974106	1.068980	1.040437	1.02743366489273	0.0390452509194609	0.330215625689302	0.751445904195411	0.430489468042522
met189	4-acetamidobenzoate	Chemical	Xenobiotics	0	0.244962518131144	0	0.0866073288535322	0.6002000	0.9775375	0.613991790596269	-0.703708728779252	5.33745315217421	0.0010787150360591	0.00883819225402601
met577	O-sulfo-L-tyrosine	Chemical	Xenobiotics	0.228396752608606	0.19613899155428	0.102142132934609	0.0693456054915613	0.713300	1.079625	0.660692370035892	-0.597949410948535	3.3926770626846	0.0101865116690779	0.0345873311468384
met174	3-hydroxypyridine sulfate	Chemical	Xenobiotics	2.38912523655232	0.189981329924318	1.06844928713825	0.0671685433441619	0.47660	0.98265	0.485015010430977	-1.04389869781599	3.00574762978645	0.039317650530078	0.0769758164817187
met448	lanthionine	Chemical	Xenobiotics	0.808478218788147	0.373251838068093	0.361562451107649	0.131964452894146	0.625660	1.193412	0.524261529128247	-0.93164141165418	2.30114839841113	0.0687969401876226	0.104988755218586
met596	perfluorooctanesulfonic acid (PFOS)	Chemical	Xenobiotics	1.50338240962132	0.397494016988645	0.672333052818143	0.140535357446876	8.109220	0.893125	9.07960251924423	3.18262914156168	-2.24026622863846	0.0831596448981119	0.116081605399815
met157	3-acetylphenol sulfate	Chemical	Xenobiotics	1.01544562823128	0.358354390312714	0.454121090436023	0.126697409729046	0.588100	1.080512	0.544279008470059	-0.877581699023027	2.07428029068363	0.0971979534014518	0.12705546506582
met707	thioproline	Chemical	Xenobiotics	0.468001419197984	0.431226707952461	0.209296597378613	0.152461664710968	1.177960	0.847875	1.38930856553148	0.474367057578988	-1.24427542027364	0.24831100746153	0.222294347626634
met118	2-aminophenol sulfate	Chemical	Xenobiotics	1.33912884093661	0.236622510228772	0.598876623792954	0.0836586907820741	3.580740	1.000825	3.57778832463218	1.83906803466845	-0.997698302275916	0.372904832349906	0.282403832111582
met546	N-methylpipecolate	Chemical	Xenobiotics	1.20084559150556	1.01401849946596	0.537034474617475	0.358509678610495	0.69468	1.13470	0.61221468229488	-0.707890450512472	0.873655461724718	0.409379684629279	0.300265756181062
met693	sulfate*	Chemical	Xenobiotics	0.19405484623187	0.119159138537382	0.0867839655075461	0.042129117450065	1.146000	1.052037	1.08931529974706	0.123421599181498	-0.808044645927543	0.450307995052317	0.314289912216976
met325	dimethyl sulfone	Chemical	Xenobiotics	1.11904429510989	0.404199827909163	0.500451822739809	0.142906219634502	1.331580	1.204638	1.10537771513102	0.14453943263301	0.578946694580992	0.589466950626774	0.374644456688742
met16	1,2,3-benzenetriol sulfate (2)	Chemical	Xenobiotics	1.62740922934256	0.18472624001887	0.727799532804102	0.0653105884902182	1.544540	1.006338	1.53481235926697	0.618062287580953	0.522560494680659	0.628471381663744	0.38948287793502
met269	benzoylcarnitine*	Chemical	Xenobiotics	1.63764612033781	0.582327383921273	0.732377609632828	0.205883821020677	5.913620	1.320712	4.47759996123303	2.16272564035538	-0.435467020590906	0.682726395181285	0.405056321667243
met169	3-hydroxyindolin-2-one sulfate	Chemical	Xenobiotics	1.38745071949384	0.679719424065332	0.620486824843845	0.240317107030405	1.637880	1.307937	1.25226215024118	0.324536609605522	0.242951755673742	0.817297571819849	0.457698709724269
met224	6-hydroxyindole sulfate	Chemical	Xenobiotics	1.1386307116731	0.799542854670371	0.509211134514004	0.282681087193335	1.6672	1.4762	1.12938626202412	0.175538987441033	0.088852411139317	0.931877124869259	0.500306427857125
met338	ectoine	Chemical	Xenobiotics	0.82562697855599	0.211377169565682	0.369231609621791	0.0747331149939563	1.319860	1.051725	1.25494782381326	0.327627383386679	0.0197639120613067	0.985109285483108	0.509996947939443
met191	4-acetylphenol sulfate	Drug	Xenobiotics	0.707405898361674	0.0986628065248306	0.316361535284202	0.034882569772302	0.150900	1.031162	0.146339760386826	-2.7726062931514	6.72308971416331	0.00233722529425955	0.0142076886709702
met422	hydroquinone sulfate	Drug	Xenobiotics	0.373221599761194	0.677277500622428	0.16690977354745	0.239453756717597	2.47256	1.27235	1.94330176445161	0.958509946355196	-2.94715217981241	0.013352558004611	0.0393159747362364
met638	salicylate	Drug	Xenobiotics	0.658929488650395	0.396803390209011	0.294682225800292	0.140291184007302	0.650360	1.310588	0.496235277600588	-1.01090379413845	2.47068523802794	0.0494562993035845	0.0866957284041948
met628	quinate	Food Component/Plant	Xenobiotics	0.504921249328685	0.337306423181428	0.225807647356612	0.119255829584684	0.050680	1.139838	0.0444624587002714	-4.49126846055937	12.3712956727971	1.23332019978209e-05	0.00085778956845257
met350	eugenol sulfate	Food Component/Plant	Xenobiotics	0.410879617993087	0.881462669809014	0.183750951280337	0.311644115592376	4.014380	0.565225	7.1022690079172	2.82828000539383	-6.13112104556508	9.05251185012789e-05	0.00341180063518573
met477	methyl glucopyranoside (alpha + beta)	Food Component/Plant	Xenobiotics	0.510555728015259	0.198917307411999	0.228327462828803	0.0703278884831969	0.12974	1.05005	0.12355602114185	-3.01676277697806	9.15739342088831	0.000332353316868894	0.00499874882975948
met712	thymol sulfate	Food Component/Plant	Xenobiotics	0.578712708532175	0.227138887097537	0.258808191144193	0.0803057236689169	0.130760	1.116325	0.117134347076344	-3.09376391835712	8.35668794021062	0.000497359151566883	0.00604676322858196
met54	1-methyl-beta-carboline-3-carboxylic acid	Food Component/Plant	Xenobiotics	0.793364105121074	0.272402916844499	0.354803213991802	0.0963089748578702	0.161280	0.991575	0.16265032902201	-2.6201543541072	5.755938734636	0.00292036429092352	0.01618611644465
met694	tartarate	Food Component/Plant	Xenobiotics	0	0.438607250822241	0	0.155071080666998	0.56170	1.05375	0.533048635824437	-0.907660923138195	3.51484183200864	0.00979536201097776	0.033869480611764
met356	furaneol sulfate	Food Component/Plant	Xenobiotics	1.0069095644269	0.374270378524531	0.45030364665065	0.132324561325976	0.284900	1.086575	0.262200032211306	-1.93126023209242	3.47798137192835	0.0195617777836818	0.0498151164013478
met626	pyrraline	Food Component/Plant	Xenobiotics	1.19201363300559	0.258203276635809	0.533084702701398	0.0912886439168831	0.28604	1.11420	0.256722311972716	-1.96171940756949	3.42992119491726	0.0242397679146379	0.0585623374393042
met438	isoeugenol sulfate	Food Component/Plant	Xenobiotics	0.354713347866224	0.403625596276711	0.158632631671082	0.142703198093863	0.5697400	0.9689375	0.588004902276979	-0.766099911830477	2.44036684052305	0.0359433628055441	0.0744323725281622
met113	2,3-dihydroxyisovalerate	Food Component/Plant	Xenobiotics	0.751174859740323	0.18498064088042	0.335935609873646	0.0654005327773892	0.63004	1.11535	0.564880979064868	-0.82398117249481	2.27406808739336	0.0806242531568276	0.114259168338739
met192	4-allylphenol sulfate	Food Component/Plant	Xenobiotics	0.664682180521574	0.264504987295918	0.297254907815805	0.0935166350873027	2.221860	1.054212	2.10760264538821	1.07560289564489	-2.04594541153791	0.0984377453509141	0.12705546506582
met204	4-vinylguaiacol sulfate	Food Component/Plant	Xenobiotics	1.7407126101201	0.978953797973249	0.778470345103925	0.346112434507605	0.754400	2.482125	0.30393312182102	-1.71817419040191	1.81799668635906	0.122342806696881	0.144544742638377
met639	S-allylcysteine	Food Component/Plant	Xenobiotics	0	0.203204214329512	0	0.0718435389590412	0.7917000	0.9049125	0.874891218764245	-0.192824446977322	1.59020947043834	0.155812904231199	0.167305743320811
met538	N-glycolylneuraminate	Food Component/Plant	Xenobiotics	0.695135769507668	0.496756351840253	0.310874166842154	0.175629892491867	0.764320	1.214363	0.629399940544961	-0.667951052532395	1.52967280284464	0.172661243533888	0.178740249526663
met491	N-(2-furoyl)glycine	Food Component/Plant	Xenobiotics	0.641652918513812	0.407389838855379	0.286955908751603	0.144034058820567	0.793800	1.081387	0.734057280141152	-0.446035450686324	1.39767282868842	0.211314222517346	0.201116677640295
met296	cinnamoylglycine	Food Component/Plant	Xenobiotics	1.80636035138052	0.548343034201104	0.80782890750945	0.193868538950004	1.608440	1.355975	1.18618706097089	0.246331539946825	1.44969654793766	0.213541050981086	0.202214757760008
met630	retinal	Food Component/Plant	Xenobiotics	0.635377084409826	0.69286975758732	0.284149270417199	0.244966452034537	1.34366	0.85490	1.57171599017429	0.652340545468687	-1.25581676740916	0.240010523421152	0.217970003447359
met343	equol sulfate	Food Component/Plant	Xenobiotics	2.22150845943805	0.675946475604436	0.993488785578862	0.238983168309522	1.565660	1.192675	1.31272978808141	0.392569982861582	1.13049035204209	0.315278942281078	0.253900558102039
met344	ergothioneine	Food Component/Plant	Xenobiotics	1.05023832567403	0.316593077510281	0.469680857756539	0.111932555992119	2.70076	0.92630	2.91564288027637	1.54381402336657	-1.09597210106203	0.328722528605943	0.260000570520329
met143	2-oxindole-3-acetate	Food Component/Plant	Xenobiotics	1.19234415868931	0.879245904947303	0.533232518280819	0.31086037085937	2.594860	1.002838	2.58751662781027	1.37156813363895	-0.959640713779412	0.37040396191901	0.282403832111582
met378	gluconate	Food Component/Plant	Xenobiotics	1.43097307127223	1.42775127291294	0.639950612267271	0.504786303462234	1.504040	3.626062	0.414786068191884	-1.26956065707186	0.848224402532004	0.419244324237627	0.305071338796389
met284	carotene diol (1)	Food Component/Plant	Xenobiotics	1.14470895389344	0.658554951156597	0.511929407071682	0.232834335873403	1.4904200	0.7456625	1.9987863141837	0.999124244996073	-0.80478373116155	0.453265208949718	0.315769125251987
met314	daidzein sulfate (2)	Food Component/Plant	Xenobiotics	1.58529428072559	0.302147015353352	0.708965155208809	0.106825101735816	1.4894400	0.9659375	1.5419631187318	0.624768258729563	0.818862850853384	0.456961416424708	0.317171565689782
met271	beta-guanidinopropanoate	Food Component/Plant	Xenobiotics	1.62800070323032	0.43957922803126	0.728064047968093	0.155414726504826	1.2440800	0.8925375	1.39386860496058	0.479094569881945	0.630439870972337	0.559899037207956	0.359489461233525
met347	erythritol	Food Component/Plant	Xenobiotics	0.141251458564533	0.372723056655443	0.063169572654258	0.131777500432821	1.076720	1.058125	1.01757353809805	0.0251330590769863	-0.506919647124428	0.623544844923287	0.388442608768196
met430	indoleacrylate	Food Component/Plant	Xenobiotics	0.577362951017453	0.791116014839057	0.258204561232981	0.279701749398987	1.649320	1.622637	1.01644422011824	0.0235310459088204	-0.449193115211824	0.662358601518123	0.398144007406428
met678	stachydrine	Food Component/Plant	Xenobiotics	0.309564651306409	0.44100796348465	0.13844152075043	0.155919860768633	1.066660	1.247975	0.854712634467838	-0.226488646250351	0.389600179534537	0.704458031895689	0.411632781973747
met150	2-piperidinone	Food Component/Plant	Xenobiotics	0.343058677670467	0.702267242878601	0.153420504708471	0.248288964822319	0.8959600	0.9083625	0.986346309980872	-0.0198338235655645	-0.386574204261861	0.706683913301	0.412294205385758
met433	indolin-2-one	Food Component/Plant	Xenobiotics	1.01566109069472	0.758855174001516	0.454217448178993	0.268295819737485	1.674120	1.228738	1.36247108822222	0.446225616076002	-0.358876788423186	0.73056316071123	0.422952234668154
met420	homostachydrine*	Food Component/Plant	Xenobiotics	1.66443249581481	0.297243287690854	0.744356840920311	0.105091372194193	2.097400	1.115725	1.87985390665262	0.910620546829768	0.307454382166299	0.773278106748311	0.438916774333305
met352	ferulic acid 4-sulfate	Food Component/Plant	Xenobiotics	0.642301540706272	0.327869166874126	0.287245981414414	0.115919255619339	1.3364	1.1639	1.14820860898703	0.199384777736569	0.042328415136782	0.967777748793459	0.505793522756456
