# Supplementary material for: Untargeted analysis of the serum metabolome in cats with exocrine pancreatic insufficiency
Source: PLoS One. 2021 Sep 30;16(9):e0257856. doi: 10.1371/journal.pone.0257856 (PMC8483406; doi:10.1371/journal.pone.0257856)
Supplement: S3 File — This comma-separated value file contains the full output of metabolite set enrichment analysis (MSEA) to detect significantly enriched metabolic sub-pathways between cats with EPI and healthy controls. (CSV) [file pone.0257856.s003.csv]

	pathway	pval	padj	ES	NES	nMoreExtreme	size	leadingEdge
1	Benzoate Metabolism	0.411982399393886	0.859005769801875	-0.583864103437164	-1.06087766334852	28275	4	c("3-(3-hydroxyphenyl)propionate sulfate", "2-hydroxyhippurate (salicylurate)", "3-hydroxyhippurate")
2	Chemical	0.571964673683023	0.859005769801875	0.47196261682243	0.907307272823141	20270	3	c("O-sulfo-L-tyrosine", "3-hydroxypyridine sulfate", "4-acetamidobenzoate")
3	Diacylglycerol	0.00037938588439745	0.00407839825727258	-0.804750016196545	-1.85452649457919	30	11	c("palmitoyl-oleoyl-glycerol (16:0/18:1) [2]*", "oleoyl-oleoyl-glycerol (18:1/18:1) [2]*", "stearoyl-linoleoyl-glycerol (18:0/18:2) [2]*", "palmitoyl-linoleoyl-glycerol (16:0/18:2) [2]*", "oleoyl-oleoyl-glycerol (18:1/18:1) [1]*", "palmitoyl-linoleoyl-glycerol (16:0/18:2) [1]*", "diacylglycerol (16:1/18:2 [2], 16:0/18:3 [1])*", "palmitoyl-oleoyl-glycerol (16:0/18:1) [1]*")
4	Dipeptide	0.526183921556497	0.859005769801875	-0.576346460006676	-0.976289080231389	34021	3	c("prolylglycine", "leucylglycine")
5	Dipeptide Derivative	0.837486016475135	0.895283598945147	-0.483720930232558	-0.74409218479157	49409	2	c("anserine", "N-acetylcarnosine")
6	Drug	0.448405456401373	0.859005769801875	-0.611886298613662	-1.03649098785616	28992	3	4-acetylphenol sulfate
7	Endocannabinoid	0.0200050788634632	0.122888341589846	0.854467304224786	1.64263942074975	708	3	c("N-linolenoyltaurine*", "N-arachidonoyltaurine", "palmitoyl ethanolamide")
8	Fatty Acid Metabolism (also BCAA Metabolism)	0.827242686364078	0.895283598945147	0.451162790697674	0.745272895095269	34045	2	c("butyrylglycine", "propionylglycine")
9	Fatty Acid Metabolism(Acyl Carnitine)	0.806298518593851	0.895283598945147	-0.498520330007871	-0.766857620447046	47569	2	dihomo-linolenoylcarnitine (20:3n3 or 6)*
10	Fatty Acid, Branched	0.0162309262318981	0.11632163799527	0.930232558139535	1.53664514452633	667	2	c("15-methylpalmitate", "17-methylstearate")
11	Fatty Acid, Monohydroxy	0.0656019863999323	0.352610676899636	0.775700934579439	1.49121789394694	2324	3	c("3-hydroxydecanoate", "3-hydroxylaurate", "2-hydroxyoctanoate")
12	Food Component/Plant	0.12694130697862	0.496225109098243	-0.612020719516463	-1.34951058659702	10069	9	c("quinate", "methyl glucopyranoside (alpha + beta)", "thymol sulfate", "1-methyl-beta-carboline-3-carboxylic acid")
13	Fructose, Mannose and Galactose Metabolism	0.333292837010399	0.859005769801875	0.672732633279798	1.11128268458085	13716	2	c("mannose", "galactitol (dulcitol)")
14	Gamma-glutamyl Amino Acid	0.652443314032145	0.895283598945147	-0.433168070134026	-0.86820035245382	48225	6	c("gamma-glutamylglycine", "gamma-glutamyltryptophan", "gamma-glutamyltyrosine", "gamma-glutamylserine")
15	Glutamate Metabolism	0.670327807722296	0.895283598945147	-0.567441860465116	-0.87287737062088	39547	2	c("N-acetylglutamate", "N-acetyl-aspartyl-glutamate (NAAG)")
16	Glycine, Serine and Threonine Metabolism	0.416979922487397	0.859005769801875	-0.582148010062409	-1.05775953171689	28618	4	N-acetylserine
17	Histidine Metabolism	0.386699387695597	0.859005769801875	0.641860465116279	1.06028514972317	15914	2	c("imidazole lactate", "3-methylhistidine")
18	Leucine, Isoleucine and Valine Metabolism	0.934601439471833	0.934601439471833	-0.291813944998312	-0.584883760753844	69081	6	c("isobutyrylglycine", "alpha-hydroxyisovalerate", "isovalerylglycine")
19	Long Chain Fatty Acid	4.83488855581879e-05	0.00103950103950104	0.836538461538462	2.51164078384938	0	9	c("10-heptadecenoate (17:1n7)", "10-nonadecenoate (19:1n9)", "margarate (17:0)", "myristate (14:0)", "eicosenoate (20:1)", "oleate/vaccenate (18:1)", "stearate (18:0)", "palmitate (16:0)", "pentadecanoate (15:0)")
20	Lysine Metabolism	0.494882008874546	0.859005769801875	-0.450668381905374	-0.993727390318349	39257	9	c("pipecolate", "5-hydroxylysine", "N6-acetyllysine", "N2-acetyllysine", "6-oxopiperidine-2-carboxylate", "N6,N6,N6-trimethyllysine", "2-aminoadipate")
21	Lysophospholipid	0.581270169423154	0.859005769801875	-0.418269230769231	-0.92228700266362	46110	9	c("1-linoleoyl-GPE (18:2)*", "1-oleoyl-GPE (18:1)", "1-linoleoyl-GPS (18:2)*", "1-palmitoyl-GPG (16:0)*", "1-oleoyl-GPG (18:1)*", "1-arachidonoyl-GPE (20:4n6)*", "1-stearoyl-GPG (18:0)", "1-palmitoyl-GPE (16:0)", "1-stearoyl-GPE (18:0)")
22	Lysoplasmalogen	0.518660705607931	0.859005769801875	0.581395348837209	0.960403215328955	21345	2	c("1-(1-enyl-palmitoyl)-GPE (P-16:0)*", "1-(1-enyl-palmitoyl)-GPC (P-16:0)*")
23	Methionine, Cysteine, SAM and Taurine Metabolism	0.874463050132469	0.895283598945147	-0.307573557749538	-0.659742820952757	67992	8	c("N-acetylmethionine sulfoxide", "hypotaurine")
24	Mevalonate Metabolism	0.000340169112644572	0.00407839825727258	0.995348837209302	1.64421030464317	13	2	c("mevalonolactone", "mevalonate")
25	Monoacylglycerol	0.122033802657939	0.496225109098243	0.714953271028037	1.37443576972218	4324	3	c("1-docosahexaenoylglycerol (22:6)", "1-linoleoylglycerol (18:2)", "2-linoleoylglycerol (18:2)")
26	Nicotinate and Nicotinamide Metabolism	0.49803383165531	0.859005769801875	-0.651162790697674	-1.00166255645019	29382	2	c("trigonelline (N'-methylnicotinate)", "nicotinamide")
27	Phosphatidylcholine (PC)	0.0850427471008154	0.406315347259452	0.752336448598131	1.44630169232204	3013	3	c("1-oleoyl-2-docosahexaenoyl-GPC (18:1/22:6)*", "1-palmitoyl-2-linoleoyl-GPC (16:0/18:2)", "1-palmitoyl-2-palmitoleoyl-GPC (16:0/16:1)*")
28	Phosphatidylethanolamine (PE)	0.00132607914337766	0.0114042806330479	-0.791980485184881	-1.7888337725835	106	10	c("1,2-dilinoleoyl-GPE (18:2/18:2)*", "1-palmitoyl-2-linoleoyl-GPE (16:0/18:2)", "1,2-dioleoyl-GPE (18:1/18:1)", "1-palmitoyl-2-oleoyl-GPE (16:0/18:1)", "1-stearoyl-2-linoleoyl-GPE (18:0/18:2)*", "1-stearoyl-2-oleoyl-GPE (18:0/18:1)", "1-palmitoyl-2-stearoyl-GPE (16:0/18:0)*", "1-palmitoyl-2-arachidonoyl-GPE (16:0/20:4)*", "1-linoleoyl-2-arachidonoyl-GPE (18:2/20:4)*")
29	Phosphatidylinositol (PI)	0.727039304760024	0.895283598945147	0.41588785046729	0.799508388923362	25766	3	c("1,2-dioleoyl-GPI (18:1/18:1)", "1-palmitoyl-2-oleoyl-GPI (16:0/18:1)*", "1-palmitoyl-2-linoleoyl-GPI (16:0/18:2)")
30	Phospholipid Metabolism	0.313727612979059	0.859005769801875	-0.672897196261682	-1.13983902116964	20284	3	c("glycerophosphoethanolamine", "glycerophosphoinositol*", "phosphoethanolamine")
31	Plasmalogen	0.763809683551381	0.895283598945147	-0.405982416319223	-0.77757641703265	54645	5	c("1-(1-enyl-palmitoyl)-2-palmitoleoyl-GPC (P-16:0/16:1)*", "1-(1-enyl-palmitoyl)-2-linoleoyl-GPC (P-16:0/18:2)*")
32	Polyamine Metabolism	0.73141218777335	0.895283598945147	0.493023255813953	0.814421926598954	30101	2	c("N-acetylputrescine", "spermidine")
33	Polyunsaturated Fatty Acid (n3 and n6)	4.15886878768975e-05	0.00103950103950104	0.873233721090922	2.36835396711781	0	7	c("docosapentaenoate (n3 DPA; 22:5n3)", "stearidonate (18:4n3)", "hexadecatrienoate (16:3n3)", "docosatrienoate (22:3n3)", "dihomo-linoleate (20:2n6)", "linolenate [alpha or gamma; (18:3n3 or 6)]", "linoleate (18:2n6)")
34	Purine Metabolism, (Hypo)Xanthine/Inosine containing	0.539240936922927	0.859005769801875	0.572093023255814	0.945036763883692	22192	2	c("allantoin", "hypoxanthine")
35	Purine Metabolism, Guanine containing	0.86830595781903	0.895283598945147	0.427906976744186	0.706856766482111	35735	2	7-methylguanine
36	Pyrimidine Metabolism, Cytidine containing	0.599306351024564	0.859005769801875	0.408450704225352	0.882459456627124	18834	4	c("2'-deoxycytidine", "5-methyl-2'-deoxycytidine", "5-methylcytosine", "cytosine")
37	Secondary Bile Acid Metabolism	0.530820194565582	0.859005769801875	-0.504716981132076	-0.96668231437794	37976	5	c("tauroursodeoxycholate", "taurolithocholate", "ursodeoxycholate", "taurolithocholate 3-sulfate", "taurodeoxycholate")
38	Sphingolipid Metabolism	0.537576117629586	0.859005769801875	0.252275643459804	0.939165843160647	7238	16	c("myristoyl dihydrosphingomyelin (d18:0/14:0)*", "sphingomyelin (d18:1/20:2, d18:2/20:1, d16:1/22:2)*", "sphingomyelin (d18:0/18:0, d19:0/17:0)*", "sphingomyelin (d18:2/14:0, d18:1/14:1)*", "sphingomyelin (d18:1/14:0, d16:1/16:0)*", "sphingomyelin (d18:1/24:1, d18:2/24:0)*", "sphingomyelin (d18:2/24:1, d18:1/24:2)*", "sphingomyelin (d18:2/23:1)*", "phytosphingosine", "behenoyl sphingomyelin (d18…
39	TCA Cycle	0.774907623987254	0.895283598945147	-0.516279069767442	-0.79417531261408	45717	2	c("succinylcarnitine (C4-DC)", "succinate")
40	Tryptophan Metabolism	0.578792923450241	0.859005769801875	0.467289719626168	0.898324032498159	20512	3	c("tryptophan", "serotonin", "indolepropionate")
41	Tyrosine Metabolism	0.185248894193639	0.663808537527206	0.537735849056604	1.27231176841389	5276	5	c("tyrosine", "2-hydroxyphenylacetate", "3-(4-hydroxyphenyl)lactate", "3-methoxytyramine sulfate", "3-methoxytyrosine")
42	Urea cycle; Arginine and Proline Metabolism	0.693382775880848	0.895283598945147	-0.359757479758234	-0.829052208023487	56656	11	c("N-delta-acetylornithine", "N-acetylarginine", "ornithine", "2-oxoarginine*", "N-monomethylarginine", "dimethylarginine (SDMA + ADMA)", "N-methylproline", "argininosuccinate")
43	Vitamin B6 Metabolism	0.287297874504221	0.859005769801875	-0.753488372093023	-1.15906667246379	16949	2	c("pyridoxamine", "pyridoxate")
