# Supplementary material for: Untargeted analysis of the serum metabolome in cats with exocrine pancreatic insufficiency
Source: PLoS One. 2021 Sep 30;16(9):e0257856. doi: 10.1371/journal.pone.0257856 (PMC8483406; doi:10.1371/journal.pone.0257856)
Supplement: S5 File — This comma-separated value file contains the full output of the Spearman rank correlation test to detect serum metabolites that were significantly correlated with serum fTLI. (CSV) [file pone.0257856.s005.csv]

	Biochemical	SubPathway	SuperPathway	cor	statistic	p	conf.low	conf.high	method	FDR
1	N-acetylalanine	Alanine and Aspartate Metabolism	Amino Acid	0.73	3.5721560105045	0.00438	0.304999304896768	0.914543340738763	Pearson	0.0228392180995635
2	asparagine	Alanine and Aspartate Metabolism	Amino Acid	0.69	3.19856646543934	0.00848	0.231887336763115	0.900673049730384	Pearson	0.0325071413393836
3	N-acetylaspartate (NAA)	Alanine and Aspartate Metabolism	Amino Acid	0.45	1.66674181796925	0.124	-0.13547309223244	0.801673736365829	Pearson	0.141934332326055
4	aspartate	Alanine and Aspartate Metabolism	Amino Acid	0.39	1.39672119817158	0.19	-0.207172946934247	0.773657299021726	Pearson	0.172422009038936
5	alanine	Alanine and Aspartate Metabolism	Amino Acid	0.37	1.33771413448763	0.208	-0.222860512563825	0.766969508917815	Pearson	0.178407140203322
6	N-acetylasparagine	Alanine and Aspartate Metabolism	Amino Acid	-0.1	-0.342366528931232	0.739	-0.618665362971645	0.47518783647028	Pearson	0.376969524469419
7	N-carbamoylalanine	Alanine and Aspartate Metabolism	Amino Acid	-0.32	-1.11696380866519	0.288	-0.740014162327504	0.281287252699286	Pearson	0.215514074743596
8	creatinine	Creatine Metabolism	Amino Acid	0.62	2.60367038110301	0.0245	0.10080221895588	0.871848863924747	Pearson	0.0543816073316616
9	guanidinoacetate	Creatine Metabolism	Amino Acid	0.62	2.62746525893877	0.0235	0.10637516679413	0.87319358575417	Pearson	0.0535515162608457
10	creatine phosphate	Creatine Metabolism	Amino Acid	0.52	2.03007196791479	0.0672	-0.0406086165340785	0.833336837274106	Pearson	0.0988461023059021
11	creatine	Creatine Metabolism	Amino Acid	0.12	0.399660652357338	0.697	-0.461788794057523	0.629149699445424	Pearson	0.363390637717259
12	N-carbamoylsarcosine	Creatine Metabolism	Amino Acid	0.042	0.139242232549396	0.892	-0.521082246166902	0.579537359762093	Pearson	0.417422075323951
13	felinine	Felinine Metabolism	Amino Acid	0.3	1.04868586979207	0.317	-0.299207665798946	0.731032286883728	Pearson	0.227374341820893
14	gamma-glutamylfelinylglycine*	Felinine Metabolism	Amino Acid	0.3	1.03250214038281	0.324	-0.30344072257872	0.728857199487765	Pearson	0.228405608721016
15	N-acetylfelinine*	Felinine Metabolism	Amino Acid	0.093	0.308932602867663	0.763	-0.482917793328896	0.612434352938941	Pearson	0.386809563260302
16	N-acetyl-aspartyl-glutamate (NAAG)	Glutamate Metabolism	Amino Acid	0.66	2.90633275120672	0.0143	0.169688521915142	0.887692730872184	Pearson	0.0446276786851125
17	N-acetylglutamate	Glutamate Metabolism	Amino Acid	0.66	2.94673069417533	0.0133	0.178544795715376	0.889613365337092	Pearson	0.0439096591023075
18	glutamate	Glutamate Metabolism	Amino Acid	0.42	1.52957121381961	0.154	-0.171846472093877	0.787957549654659	Pearson	0.152841185560544
19	N-methyl-GABA	Glutamate Metabolism	Amino Acid	0.41	1.47653482644554	0.168	-0.185945176001729	0.782371870928583	Pearson	0.158136282637791
20	N-acetylglutamine	Glutamate Metabolism	Amino Acid	0.38	1.36239567595055	0.2	-0.21630027510709	0.769792620697491	Pearson	0.177093963036161
21	S-1-pyrroline-5-carboxylate	Glutamate Metabolism	Amino Acid	0.13	0.434984392189456	0.672	-0.45343463158072	0.635491654303448	Pearson	0.35548832618737
22	pyroglutamine*	Glutamate Metabolism	Amino Acid	0.091	0.303968385981619	0.767	-0.484059809436226	0.611502103897618	Pearson	0.386955741564166
23	2-pyrrolidinone	Glutamate Metabolism	Amino Acid	-0.064	-0.212796917391629	0.835	-0.594056577242538	0.504763864396737	Pearson	0.405777021739328
24	glutamine	Glutamate Metabolism	Amino Acid	-0.35	-1.22301276220598	0.247	-0.753353059906063	0.253291076511581	Pearson	0.199193904046835
25	2-hydroxybutyrate/2-hydroxyisobutyrate	Glutathione Metabolism	Amino Acid	0.73	3.49135710669466	0.00505	0.28979764266259	0.911772787834508	Pearson	0.0235046091728867
26	5-oxoproline	Glutathione Metabolism	Amino Acid	0.43	1.59738119042149	0.138	-0.153843946076982	0.794867380940846	Pearson	0.146825700640061
27	ophthalmate	Glutathione Metabolism	Amino Acid	0.37	1.33966663006732	0.207	-0.222341655223622	0.767194196584395	Pearson	0.178014202608482
28	cysteinylglycine	Glutathione Metabolism	Amino Acid	0.35	1.22011948687542	0.248	-0.254056995843784	0.752998831979189	Pearson	0.199193904046835
29	S-methylglutathione	Glutathione Metabolism	Amino Acid	-0.017	-0.055299603019115	0.957	-0.562489663706034	0.539267633174585	Pearson	0.438470573877962
30	2-aminobutyrate	Glutathione Metabolism	Amino Acid	-0.17	-0.55825475592946	0.588	-0.656894021510551	0.423754728188553	Pearson	0.323556899902952
31	cysteine-glutathione disulfide	Glutathione Metabolism	Amino Acid	-0.42	-1.54655340265852	0.15	-0.789712193140622	0.167334941208312	Pearson	0.151619677584036
32	glutathione, oxidized (GSSG)	Glutathione Metabolism	Amino Acid	-0.49	-1.86376968117779	0.0892	-0.819639419209872	0.0836761655320581	Pearson	0.115366258613155
33	glycine	Glycine, Serine and Threonine Metabolism	Amino Acid	0.77	4.03072018044247	0.00198	0.385020964048702	0.92824185233462	Pearson	0.0176357624979326
34	N-acetylserine	Glycine, Serine and Threonine Metabolism	Amino Acid	0.77	3.94207437473386	0.0023	0.37036555972491	0.925838639838908	Pearson	0.0193736254690713
35	N-acetylglycine	Glycine, Serine and Threonine Metabolism	Amino Acid	0.73	3.54718089755923	0.00457	0.300336261718271	0.913699523906776	Pearson	0.0230967308853015
36	N-acetylthreonine	Glycine, Serine and Threonine Metabolism	Amino Acid	0.64	2.76029717207578	0.0185	0.137000126796609	0.880380571198452	Pearson	0.0488821840530933
37	dimethylglycine	Glycine, Serine and Threonine Metabolism	Amino Acid	0.42	1.55063335781323	0.149	-0.166251314359651	0.790131322508766	Pearson	0.151541442456284
38	serine	Glycine, Serine and Threonine Metabolism	Amino Acid	0.4	1.44401665249549	0.177	-0.194593577803656	0.778866656581651	Pearson	0.163791961559093
39	threonine	Glycine, Serine and Threonine Metabolism	Amino Acid	0.24	0.808794024929265	0.436	-0.361220606637797	0.696927426593487	Pearson	0.269736450893383
40	sarcosine	Glycine, Serine and Threonine Metabolism	Amino Acid	-0.23	-0.795104687932104	0.443	-0.694858376599603	0.364703944557629	Pearson	0.27201798230731
41	betaine	Glycine, Serine and Threonine Metabolism	Amino Acid	-0.38	-1.36955756604981	0.198	-0.770604855685856	0.21439619513515	Pearson	0.176273283695262
42	1-methylguanidine	Guanidino and Acetamido Metabolism	Amino Acid	0.73	3.52195363449522	0.00478	0.295593621524937	0.912835843826925	Pearson	0.0234369322514229
43	4-guanidinobutanoate	Guanidino and Acetamido Metabolism	Amino Acid	0.37	1.34105944403782	0.207	-0.221971515840036	0.767354334665418	Pearson	0.178014202608482
44	guanidinosuccinate	Guanidino and Acetamido Metabolism	Amino Acid	0.28	0.955287098014951	0.36	-0.323548949930806	0.718232269552172	Pearson	0.240862216935943
45	histamine	Histidine Metabolism	Amino Acid	0.74	3.65092564062586	0.00381	0.319497068386336	0.917133375428751	Pearson	0.0216363022667334
46	3-methylhistidine	Histidine Metabolism	Amino Acid	0.71	3.30648991712337	0.007	0.253749348491176	0.904968506760894	Pearson	0.0291084191142348
47	trans-urocanate	Histidine Metabolism	Amino Acid	0.54	2.13695276811421	0.0559	-0.0133422454203965	0.841487290042049	Pearson	0.0882868747598711
48	N-acetylhistamine	Histidine Metabolism	Amino Acid	0.47	1.7835392219766	0.102	-0.104684547355288	0.812560756839505	Pearson	0.126924048280576
49	1-methylhistidine	Histidine Metabolism	Amino Acid	0.44	1.63306260291584	0.131	-0.144386805583563	0.798401300215996	Pearson	0.145880401652889
50	1-methylhistamine	Histidine Metabolism	Amino Acid	0.43	1.59356854716901	0.139	-0.154855190588787	0.794485654107962	Pearson	0.146825700640061
51	1-methylimidazoleacetate	Histidine Metabolism	Amino Acid	0.4	1.43224737111102	0.18	-0.197723980744826	0.777582729643843	Pearson	0.165172274463056
52	carnosine	Histidine Metabolism	Amino Acid	0.33	1.15953084836821	0.271	-0.270070617667413	0.745456606527805	Pearson	0.209472989854337
53	histidine	Histidine Metabolism	Amino Acid	0.12	0.404731004233412	0.693	-0.460593944584004	0.630065743808747	Pearson	0.362511060338265
54	imidazole propionate	Histidine Metabolism	Amino Acid	-0.27	-0.943933389154396	0.365	-0.716635172396874	0.326492318424532	Pearson	0.243216825603871
55	4-imidazoleacetate	Histidine Metabolism	Amino Acid	-0.32	-1.12075846989175	0.286	-0.740504196294217	0.280288618823098	Pearson	0.215514074743596
56	formiminoglutamate	Histidine Metabolism	Amino Acid	-0.36	-1.27869071825503	0.227	-0.760065902991569	0.238533862469192	Pearson	0.191209260064312
57	hydantoin-5-propionic acid	Histidine Metabolism	Amino Acid	-0.38	-1.37195142519164	0.197	-0.770875650710795	0.213759716128916	Pearson	0.176273283695262
58	imidazole lactate	Histidine Metabolism	Amino Acid	-0.41	-1.49865428125945	0.162	-0.784721069279819	0.180063799498158	Pearson	0.154256541542019
59	isobutyrylglycine	Leucine, Isoleucine and Valine Metabolism	Amino Acid	0.72	3.4895965868856	0.00506	0.289462675854434	0.911711094860477	Pearson	0.0235046091728867
60	alpha-hydroxyisovalerate	Leucine, Isoleucine and Valine Metabolism	Amino Acid	0.69	3.174240156848	0.00885	0.226876461486781	0.899669744582116	Pearson	0.0332615667699979
61	N-acetylisoleucine	Leucine, Isoleucine and Valine Metabolism	Amino Acid	0.67	2.99043253460106	0.0123	0.188033050306956	0.891643522745305	Pearson	0.042090254245985
62	N-acetylvaline	Leucine, Isoleucine and Valine Metabolism	Amino Acid	0.64	2.73915808900374	0.0193	0.132182364964625	0.879272137787595	Pearson	0.0497896909982994
63	isovalerylglycine	Leucine, Isoleucine and Valine Metabolism	Amino Acid	0.56	2.24749064158489	0.0461	0.0144595618353589	0.84941560232104	Pearson	0.0780632927629836
64	3-methylglutaconate	Leucine, Isoleucine and Valine Metabolism	Amino Acid	0.55	2.15971478055868	0.0537	-0.00758272727963174	0.843160548174584	Pearson	0.0864752425828559
65	N-acetylleucine	Leucine, Isoleucine and Valine Metabolism	Amino Acid	0.52	2.03999424256208	0.0661	-0.0380626303233351	0.834114314814943	Pearson	0.0979608817783945
66	valine	Leucine, Isoleucine and Valine Metabolism	Amino Acid	0.48	1.79084013470923	0.101	-0.102767530443879	0.813218101669356	Pearson	0.126157564428289
67	5-methylnorleucine	Leucine, Isoleucine and Valine Metabolism	Amino Acid	0.35	1.23806280768567	0.241	-0.249305376881216	0.755187013924415	Pearson	0.196453453213724
68	methylsuccinate	Leucine, Isoleucine and Valine Metabolism	Amino Acid	0.23	0.766930107861369	0.459	-0.371851171117492	0.690557391686758	Pearson	0.275659541786698
69	beta-hydroxyisovalerate	Leucine, Isoleucine and Valine Metabolism	Amino Acid	0.21	0.717146200879444	0.488	-0.384404603726177	0.682816748073462	Pearson	0.286784506438022
70	3-hydroxy-2-ethylpropionate	Leucine, Isoleucine and Valine Metabolism	Amino Acid	0.17	0.575703001095576	0.576	-0.419490955648023	0.659831957071285	Pearson	0.320171501903345
71	2-hydroxy-3-methylvalerate	Leucine, Isoleucine and Valine Metabolism	Amino Acid	0.14	0.459105391466713	0.655	-0.447690292651379	0.639768779527166	Pearson	0.351590837317012
72	alpha-hydroxyisocaproate	Leucine, Isoleucine and Valine Metabolism	Amino Acid	0.14	0.454469678582414	0.658	-0.448796734712961	0.638950148263035	Pearson	0.352429881633443
73	isobutyrylcarnitine (C4)	Leucine, Isoleucine and Valine Metabolism	Amino Acid	0.02	0.0661294566915196	0.948	-0.536948210500328	0.564717382758748	Pearson	0.436172013666121
74	ethylmalonate	Leucine, Isoleucine and Valine Metabolism	Amino Acid	0.017	0.0548598773150221	0.957	-0.539361639578953	0.562399035479275	Pearson	0.438470573877962
75	2-methylbutyrylcarnitine (C5)	Leucine, Isoleucine and Valine Metabolism	Amino Acid	-0.0013	-0.00414990183430647	0.997	-0.55185608530657	0.550113317283558	Pearson	0.446826430460821
76	3-hydroxyisobutyrate	Leucine, Isoleucine and Valine Metabolism	Amino Acid	-0.035	-0.114665418381995	0.911	-0.574598492239257	0.526455576702186	Pearson	0.42329840679579
77	leucine	Leucine, Isoleucine and Valine Metabolism	Amino Acid	-0.058	-0.193810183351485	0.85	-0.590346524107501	0.509009709185103	Pearson	0.408002805860249
78	isoleucine	Leucine, Isoleucine and Valine Metabolism	Amino Acid	-0.062	-0.206954242771803	0.84	-0.592917717808893	0.506072873008382	Pearson	0.406288709565262
79	3-methyl-2-oxobutyrate	Leucine, Isoleucine and Valine Metabolism	Amino Acid	-0.091	-0.302977015974275	0.768	-0.611315711770417	0.484287695175865	Pearson	0.386955741564166
80	isovalerylcarnitine (C5)	Leucine, Isoleucine and Valine Metabolism	Amino Acid	-0.23	-0.777264815276342	0.453	-0.692141704376468	0.369232987932891	Pearson	0.275073407668635
81	4-methyl-2-oxopentanoate	Leucine, Isoleucine and Valine Metabolism	Amino Acid	-0.24	-0.809510156902226	0.435	-0.697035293549069	0.361038194251789	Pearson	0.269625558722555
82	3-methyl-2-oxovalerate	Leucine, Isoleucine and Valine Metabolism	Amino Acid	-0.42	-1.54918997866229	0.15	-0.789983152685092	0.166634660217511	Pearson	0.151619677584036
83	isovalerate	Leucine, Isoleucine and Valine Metabolism	Amino Acid	-0.42	-1.55587976034158	0.148	-0.790668906012996	0.164858043787014	Pearson	0.151462232435974
84	tiglylcarnitine (C5:1-DC)	Leucine, Isoleucine and Valine Metabolism	Amino Acid	-0.42	-1.53105117518076	0.154	-0.788111111624137	0.171453235342249	Pearson	0.152841185560544
85	pipecolate	Lysine Metabolism	Amino Acid	0.85	5.37573385858458	0.000225	0.565025161721905	0.954472057196096	Pearson	0.0123894936540098
86	2-aminoadipate	Lysine Metabolism	Amino Acid	0.81	4.62452478619192	0.000735	0.473751675082934	0.941884034653241	Pearson	0.0123894936540098
87	6-oxopiperidine-2-carboxylate	Lysine Metabolism	Amino Acid	0.78	4.11066871436238	0.00173	0.397913425803195	0.930319135013151	Pearson	0.0176357624979326
88	N6-acetyllysine	Lysine Metabolism	Amino Acid	0.77	4.03631172025524	0.00196	0.38593262282599	0.928389864001063	Pearson	0.0176357624979326
89	5-hydroxylysine	Lysine Metabolism	Amino Acid	0.75	3.73708439727308	0.00328	0.334993305518612	0.919847085541164	Pearson	0.0203303869565513
90	lysine	Lysine Metabolism	Amino Acid	0.75	3.74178237477048	0.00326	0.335827473964696	0.919991594913659	Pearson	0.0203303869565513
91	N6,N6,N6-trimethyllysine	Lysine Metabolism	Amino Acid	0.75	3.76582298469225	0.00312	0.340078707990492	0.920725609583213	Pearson	0.0203303869565513
92	N2-acetyllysine	Lysine Metabolism	Amino Acid	0.58	2.38339166539342	0.0363	0.0480216416206002	0.858509476096273	Pearson	0.0662493757888025
93	2-oxoadipate	Lysine Metabolism	Amino Acid	0.56	2.22132849129076	0.0483	0.00791835149295296	0.847583531018713	Pearson	0.0805431434475603
94	N-trimethyl 5-aminovalerate	Lysine Metabolism	Amino Acid	0.48	1.8324159380468	0.0941	-0.0918704989005162	0.816910808646084	Pearson	0.119147796634788
95	N-acetyl-cadaverine	Lysine Metabolism	Amino Acid	0.46	1.7020083203597	0.117	-0.126154733849286	0.805035708057218	Pearson	0.137950525156531
96	glutarylcarnitine (C5-DC)	Lysine Metabolism	Amino Acid	0.44	1.60872945650506	0.136	-0.150834788183052	0.795998859915477	Pearson	0.146825700640061
97	5-(galactosylhydroxy)-L-lysine	Lysine Metabolism	Amino Acid	-0.12	-0.405388795328122	0.693	-0.630184444279862	0.460438826891789	Pearson	0.362511060338265
98	5-aminovalerate	Lysine Metabolism	Amino Acid	-0.23	-0.798921194203285	0.441	-0.695436573360814	0.363733501273994	Pearson	0.271297007362447
99	methionine sulfone	Methionine, Cysteine, SAM and Taurine Metabolism	Amino Acid	0.73	3.50241762380235	0.00495	0.291898428106511	0.912159063894684	Pearson	0.0235046091728867
100	hypotaurine	Methionine, Cysteine, SAM and Taurine Metabolism	Amino Acid	0.66	2.92608737064064	0.0138	0.174029450741254	0.888637268045034	Pearson	0.0440138675705115
101	N-acetylmethionine	Methionine, Cysteine, SAM and Taurine Metabolism	Amino Acid	0.59	2.42823758433689	0.0335	0.0589354426326178	0.861360739732474	Pearson	0.0636130728206626
102	N-acetylmethionine sulfoxide	Methionine, Cysteine, SAM and Taurine Metabolism	Amino Acid	0.59	2.42062447987074	0.034	0.0570885618383518	0.860881764466979	Pearson	0.0640219831768198
103	methionine sulfoxide	Methionine, Cysteine, SAM and Taurine Metabolism	Amino Acid	0.58	2.35108584556391	0.0384	0.0401088380612176	0.856410411169794	Pearson	0.0693118526098451
104	S-adenosylhomocysteine (SAH)	Methionine, Cysteine, SAM and Taurine Metabolism	Amino Acid	0.58	2.3734821558471	0.0369	0.0455989319276653	0.857869664998612	Pearson	0.0669723382477552
105	S-methylcysteine	Methionine, Cysteine, SAM and Taurine Metabolism	Amino Acid	0.53	2.05806482620123	0.0641	-0.0334333305366442	0.83551915773322	Pearson	0.0957156646445283
106	N-formylmethionine	Methionine, Cysteine, SAM and Taurine Metabolism	Amino Acid	0.49	1.86001361909455	0.0898	-0.0846566966713683	0.819315059129239	Pearson	0.115686804974904
107	cysteine sulfinic acid	Methionine, Cysteine, SAM and Taurine Metabolism	Amino Acid	0.3	1.02414431097158	0.328	-0.305624443653686	0.727726923154005	Pearson	0.228770808640598
108	S-methylcysteine sulfoxide	Methionine, Cysteine, SAM and Taurine Metabolism	Amino Acid	0.26	0.884385525923571	0.395	-0.341867560817817	0.708110731610219	Pearson	0.252945758412614
109	taurine	Methionine, Cysteine, SAM and Taurine Metabolism	Amino Acid	0.23	0.774569236701594	0.455	-0.369916276294497	0.691729217515586	Pearson	0.275659541786698
110	N-acetyltaurine	Methionine, Cysteine, SAM and Taurine Metabolism	Amino Acid	0.13	0.441225209826917	0.668	-0.451951452984988	0.636602438224921	Pearson	0.353942279607465
111	methionine	Methionine, Cysteine, SAM and Taurine Metabolism	Amino Acid	0.057	0.190884321014778	0.852	-0.509661935902548	0.589772457142896	Pearson	0.408002805860249
112	cysteine	Methionine, Cysteine, SAM and Taurine Metabolism	Amino Acid	0.046	0.15238004556927	0.882	-0.518193462586931	0.58215956883862	Pearson	0.414513882493695
113	cystathionine	Methionine, Cysteine, SAM and Taurine Metabolism	Amino Acid	0.0075	0.0248984503814088	0.981	-0.545735631590464	0.556191723781468	Pearson	0.442675308660534
114	cystine	Methionine, Cysteine, SAM and Taurine Metabolism	Amino Acid	-0.28	-0.95896885591567	0.358	-0.718748244542494	0.322593705827453	Pearson	0.240862216935943
115	cysteine s-sulfate	Methionine, Cysteine, SAM and Taurine Metabolism	Amino Acid	-0.56	-2.26864865795135	0.0444	-0.85087759993311	-0.0197312433183621	Pearson	0.0768814961990257
116	alpha-ketobutyrate	Methionine, Cysteine, SAM and Taurine Metabolism	Amino Acid	-0.66	-2.93744981851821	0.0135	-0.889175902760389	-0.176517419891403	Pearson	0.0439096591023075
117	phenylpyruvate	Phenylalanine Metabolism	Amino Acid	0.77	4.03005549285148	0.00198	0.384912491491763	0.928224229896709	Pearson	0.0176357624979326
118	4-hydroxyphenylacetate	Phenylalanine Metabolism	Amino Acid	0.56	2.25160015697966	0.0458	0.0154847752778294	0.849700932637679	Pearson	0.0779571295626383
119	phenylalanine	Phenylalanine Metabolism	Amino Acid	0.44	1.61693378924436	0.134	-0.148660062859649	0.79681248395881	Pearson	0.146734154639662
120	N-acetylphenylalanine	Phenylalanine Metabolism	Amino Acid	0.37	1.31476648498896	0.215	-0.228956997507285	0.764311160412038	Pearson	0.183453246254278
121	phenyllactate (PLA)	Phenylalanine Metabolism	Amino Acid	0.11	0.370813241266825	0.718	-0.468558915578088	0.623901443416093	Pearson	0.370282069746047
122	N-acetylputrescine	Polyamine Metabolism	Amino Acid	0.64	2.7574099321601	0.0186	0.136343368091401	0.880229945798205	Pearson	0.0488821840530933
123	spermidine	Polyamine Metabolism	Amino Acid	0.52	1.99525393070464	0.0714	-0.0495650965420425	0.830574005281208	Pearson	0.10122017364638
124	N('1)-acetylspermidine	Polyamine Metabolism	Amino Acid	0.45	1.68351790035262	0.12	-0.131038296128578	0.803281195190386	Pearson	0.138319705866138
125	5-methylthioadenosine (MTA)	Polyamine Metabolism	Amino Acid	0.0082	0.0271277505929463	0.979	-0.545263501144637	0.55665576328774	Pearson	0.442675308660534
126	4-acetamidobutanoate	Polyamine Metabolism	Amino Acid	-0.13	-0.447284506514837	0.663	-0.637678132065883	0.450509369143795	Pearson	0.352429881633443
127	indolepropionate	Tryptophan Metabolism	Amino Acid	0.62	2.62169739684916	0.0238	0.105026672292071	0.872869268633376	Pearson	0.0535515162608457
128	anthranilate	Tryptophan Metabolism	Amino Acid	0.54	2.11860528721833	0.0577	-0.0179972378564975	0.840122829358737	Pearson	0.0898340601546489
129	serotonin	Tryptophan Metabolism	Amino Acid	0.53	2.09510730835467	0.0601	-0.0239748871296413	0.838354600075981	Pearson	0.0922589206358313
130	kynurenate	Tryptophan Metabolism	Amino Acid	0.48	1.83854470543612	0.0931	-0.0902670944497767	0.817447942760146	Pearson	0.119147796634788
131	C-glycosyltryptophan	Tryptophan Metabolism	Amino Acid	0.32	1.117761592144	0.287	-0.281077323287716	0.740117265684907	Pearson	0.215514074743596
132	N-acetyltryptophan	Tryptophan Metabolism	Amino Acid	0.32	1.1160348356322	0.288	-0.281531688758805	0.73989405108906	Pearson	0.215514074743596
133	tryptophan	Tryptophan Metabolism	Amino Acid	0.32	1.12481307689666	0.285	-0.279221287932706	0.741026742891409	Pearson	0.215514074743596
134	indolelactate	Tryptophan Metabolism	Amino Acid	0.3	1.05234504469295	0.315	-0.298249742726449	0.731521612042691	Pearson	0.226930767436633
135	picolinate	Tryptophan Metabolism	Amino Acid	0.3	1.03961280100546	0.321	-0.301581577182039	0.729815064115777	Pearson	0.228190331962497
136	5-hydroxyindole sulfate	Tryptophan Metabolism	Amino Acid	0.088	0.291717802833257	0.776	-0.486871659148448	0.609193700558419	Pearson	0.389195752536325
137	indoleacetylglycine	Tryptophan Metabolism	Amino Acid	0.086	0.285221395134961	0.781	-0.488359055983327	0.607965056061165	Pearson	0.389824391077216
138	tryptophan betaine	Tryptophan Metabolism	Amino Acid	0.086	0.287097990240862	0.779	-0.487929661713609	0.608320291455629	Pearson	0.389824391077216
139	3-indoxyl sulfate	Tryptophan Metabolism	Amino Acid	0.058	0.192395352117355	0.851	-0.509325169124031	0.590069006197676	Pearson	0.408002805860249
140	kynurenine	Tryptophan Metabolism	Amino Acid	-0.03	-0.0991579424544318	0.923	-0.571459774235126	0.529825293764372	Pearson	0.42692348034211
141	indoleacetate	Tryptophan Metabolism	Amino Acid	-0.047	-0.156239593389373	0.879	-0.582927526471369	0.517342654113955	Pearson	0.414289348577901
142	7-hydroxyindole sulfate	Tryptophan Metabolism	Amino Acid	-0.082	-0.273003555269083	0.79	-0.60564587239745	0.491149405442696	Pearson	0.391436422520878
143	N-acetylkynurenine (2)	Tryptophan Metabolism	Amino Acid	-0.22	-0.764018307163143	0.461	-0.690109614099555	0.372588102607199	Pearson	0.275852072787228
144	5-bromotryptophan	Tryptophan Metabolism	Amino Acid	-0.42	-1.52550293689134	0.155	-0.7875347819438	0.172927504692542	Pearson	0.152909734900817
145	2-hydroxyphenylacetate	Tyrosine Metabolism	Amino Acid	0.64	2.78522223153627	0.0177	0.142653090161281	0.881670888232755	Pearson	0.0488821840530933
146	3-(4-hydroxyphenyl)lactate	Tyrosine Metabolism	Amino Acid	0.64	2.7823153726414	0.0178	0.14199536699291	0.881521325648387	Pearson	0.0488821840530933
147	vanillactate	Tyrosine Metabolism	Amino Acid	0.61	2.52726941091464	0.0281	0.082735272626163	0.867407985183069	Pearson	0.058796887708544
148	tyrosine	Tyrosine Metabolism	Amino Acid	0.56	2.24387543178378	0.0464	0.0135571512051126	0.849164045018968	Pearson	0.078168367109992
149	N-acetyltyrosine	Tyrosine Metabolism	Amino Acid	0.54	2.1546030777663	0.0542	-0.00887463855496815	0.842786649643924	Pearson	0.0868546543298471
150	3-hydroxyphenylacetate sulfate	Tyrosine Metabolism	Amino Acid	0.52	1.99958586398799	0.0709	-0.0484488987876518	0.830920701597919	Pearson	0.10122017364638
151	3-methoxytyrosine	Tyrosine Metabolism	Amino Acid	0.52	2.01312859731163	0.0692	-0.044962770255245	0.831999130518439	Pearson	0.100144685722907
152	N-formylphenylalanine	Tyrosine Metabolism	Amino Acid	0.51	1.99111828080943	0.0719	-0.0506312039674096	0.830242229064152	Pearson	0.10122017364638
153	dopamine 3-O-sulfate	Tyrosine Metabolism	Amino Acid	0.5	1.91361426691399	0.082	-0.070694560219064	0.823879833080376	Pearson	0.108499685612427
154	3-methoxytyramine sulfate	Tyrosine Metabolism	Amino Acid	0.41	1.50142586714942	0.161	-0.179326976048475	0.785013437935331	Pearson	0.154256541542019
155	3-methoxytyramine	Tyrosine Metabolism	Amino Acid	0.38	1.38083398350806	0.195	-0.211397860738344	0.771877419625953	Pearson	0.175987125767185
156	4-hydroxyphenylpyruvate	Tyrosine Metabolism	Amino Acid	0.38	1.35387625319965	0.203	-0.218565010065425	0.768822362799724	Pearson	0.177290734106201
157	4-hydroxycinnamate sulfate	Tyrosine Metabolism	Amino Acid	0.34	1.18050376423954	0.263	-0.264533347640589	0.748094343854797	Pearson	0.205709395896754
158	vanillic alcohol sulfate	Tyrosine Metabolism	Amino Acid	0.32	1.12595347454046	0.284	-0.278921037736396	0.741173517783266	Pearson	0.21546568500395
159	thyroxine	Tyrosine Metabolism	Amino Acid	-0.095	-0.316596678671703	0.757	-0.613870027163985	0.481151757547442	Pearson	0.384955946105392
160	phenol sulfate	Tyrosine Metabolism	Amino Acid	-0.38	-1.34354775058259	0.206	-0.767640130263703	0.221310225357511	Pearson	0.178014202608482
161	N-delta-acetylornithine	Urea cycle; Arginine and Proline Metabolism	Amino Acid	0.85	5.43376468164782	0.000206	0.57122271022559	0.95527930129914	Pearson	0.0123894936540098
162	N-monomethylarginine	Urea cycle; Arginine and Proline Metabolism	Amino Acid	0.8	4.41536708617512	0.00104	0.444308727517582	0.937522165242424	Pearson	0.0131403720572831
163	N-acetylarginine	Urea cycle; Arginine and Proline Metabolism	Amino Acid	0.76	3.8572625115732	0.00267	0.355983995244501	0.923435835080856	Pearson	0.0199962183480396
164	dimethylarginine (SDMA + ADMA)	Urea cycle; Arginine and Proline Metabolism	Amino Acid	0.75	3.73873210772496	0.00327	0.335285998103812	0.919897808997583	Pearson	0.0203303869565513
165	arginine	Urea cycle; Arginine and Proline Metabolism	Amino Acid	0.72	3.44300388821152	0.0055	0.280539576602173	0.910057274465059	Pearson	0.024416231863195
166	2-oxoarginine*	Urea cycle; Arginine and Proline Metabolism	Amino Acid	0.71	3.33611914365133	0.00664	0.259645892322192	0.90610476921006	Pearson	0.0279654071988333
167	ornithine	Urea cycle; Arginine and Proline Metabolism	Amino Acid	0.65	2.82866694960745	0.0164	0.152434155794721	0.883877661762089	Pearson	0.0485365094007755
168	proline	Urea cycle; Arginine and Proline Metabolism	Amino Acid	0.64	2.79898206505974	0.0173	0.145760906617855	0.882375585619657	Pearson	0.0488821840530933
169	N-methylproline	Urea cycle; Arginine and Proline Metabolism	Amino Acid	0.62	2.5934667044735	0.025	0.0984045129529004	0.871266711718068	Pearson	0.0548956332656236
170	trans-4-hydroxyproline	Urea cycle; Arginine and Proline Metabolism	Amino Acid	0.6	2.49032823603818	0.03	0.073906769912136	0.865191491097071	Pearson	0.059928060443064
171	N-acetylproline	Urea cycle; Arginine and Proline Metabolism	Amino Acid	0.53	2.07901927931029	0.0618	-0.0280776008739853	0.83713039647557	Pearson	0.0935570268594583
172	argininate*	Urea cycle; Arginine and Proline Metabolism	Amino Acid	0.43	1.6019003335427	0.137	-0.152645484880202	0.795318808490118	Pearson	0.146825700640061
173	argininosuccinate	Urea cycle; Arginine and Proline Metabolism	Amino Acid	0.42	1.529273445287	0.154	-0.171925592861548	0.787926637952355	Pearson	0.152841185560544
174	pro-hydroxy-pro	Urea cycle; Arginine and Proline Metabolism	Amino Acid	0.31	1.07872685704084	0.304	-0.291334746016339	0.735022732828413	Pearson	0.222917025971767
175	citrulline	Urea cycle; Arginine and Proline Metabolism	Amino Acid	0.29	0.993323222234479	0.342	-0.313662700088374	0.723517463318154	Pearson	0.234062877270356
176	homocitrulline	Urea cycle; Arginine and Proline Metabolism	Amino Acid	0.25	0.854252460484471	0.411	-0.349605522329571	0.703701613540815	Pearson	0.260148984371068
177	urea	Urea cycle; Arginine and Proline Metabolism	Amino Acid	0.18	0.591273876568221	0.566	-0.415673455367967	0.662434685975901	Pearson	0.318384014744103
178	homoarginine	Urea cycle; Arginine and Proline Metabolism	Amino Acid	-0.048	-0.15848582206437	0.877	-0.583373974170505	0.516847039766221	Pearson	0.413940599649329
179	N6-carboxymethyllysine	Advanced Glycation End-product	Carbohydrate	0.6	2.49310896194913	0.0299	0.0745733991336519	0.865359942062074	Pearson	0.059928060443064
180	glucuronate	Aminosugar Metabolism	Carbohydrate	0.45	1.68803967775246	0.12	-0.12984359574706	0.803711917555877	Pearson	0.138319705866138
181	N-acetylneuraminate	Aminosugar Metabolism	Carbohydrate	0.38	1.3532315322042	0.203	-0.218736384989892	0.768748756846357	Pearson	0.177290734106201
182	erythronate*	Aminosugar Metabolism	Carbohydrate	0.34	1.19638303577324	0.257	-0.260336618553129	0.750072408434778	Pearson	0.203438290284444
183	N-acetylglucosamine/N-acetylgalactosamine	Aminosugar Metabolism	Carbohydrate	-0.31	-1.09267423244975	0.298	-0.736854745928269	0.287673114551037	Pearson	0.221483646666876
184	sucrose	Disaccharides and Oligosaccharides	Carbohydrate	0.84	5.13921749994251	0.000324	0.538565934880547	0.950960309042104	Pearson	0.0123894936540098
185	galactitol (dulcitol)	Fructose, Mannose and Galactose Metabolism	Carbohydrate	0.8	4.44309484057307	0.00099	0.448321552518626	0.93812591867203	Pearson	0.0130089683367103
186	mannitol/sorbitol	Fructose, Mannose and Galactose Metabolism	Carbohydrate	0.5	1.90988591605407	0.0826	-0.0716635540948194	0.823566734726171	Pearson	0.108499685612427
187	fructose	Fructose, Mannose and Galactose Metabolism	Carbohydrate	-0.23	-0.770474519145237	0.457	-0.691101622609846	0.370953694774822	Pearson	0.275659541786698
188	galactonate	Fructose, Mannose and Galactose Metabolism	Carbohydrate	-0.31	-1.08043179505306	0.303	-0.735247380283205	0.290887356756681	Pearson	0.222680801641879
189	mannose	Fructose, Mannose and Galactose Metabolism	Carbohydrate	-0.72	-3.4280322048048	0.00564	-0.90951710660618	-0.277648514337407	Pearson	0.0247038994676923
190	lactate	Glycolysis, Gluconeogenesis, and Pyruvate Metabolism	Carbohydrate	0.48	1.83186690306855	0.0942	-0.0920141752201059	0.816862600571543	Pearson	0.119147796634788
191	1,5-anhydroglucitol (1,5-AG)	Glycolysis, Gluconeogenesis, and Pyruvate Metabolism	Carbohydrate	0.26	0.891798172537609	0.392	-0.339959540151021	0.709185488374149	Pearson	0.252798173367654
192	glycerate	Glycolysis, Gluconeogenesis, and Pyruvate Metabolism	Carbohydrate	0.17	0.581337087776605	0.573	-0.418111000594138	0.660775793384152	Pearson	0.320171501903345
193	pyruvate	Glycolysis, Gluconeogenesis, and Pyruvate Metabolism	Carbohydrate	0.067	0.223418262371802	0.827	-0.502378656631468	0.596120483853511	Pearson	0.403081887662209
194	glucose	Glycolysis, Gluconeogenesis, and Pyruvate Metabolism	Carbohydrate	-0.73	-3.57844509841026	0.00433	-0.914754084825069	-0.306168483665834	Pearson	0.0228392180995635
195	arabitol/xylitol	Pentose Metabolism	Carbohydrate	0.52	1.99383042199691	0.0716	-0.0499320019865514	0.830459893535664	Pearson	0.10122017364638
196	sedoheptulose	Pentose Metabolism	Carbohydrate	0.44	1.62729620335857	0.132	-0.145914271328167	0.79783488527274	Pearson	0.146004133969813
197	ribonate	Pentose Metabolism	Carbohydrate	0.34	1.19833747948567	0.256	-0.259819837278703	0.750314741751886	Pearson	0.203438290284444
198	ribitol	Pentose Metabolism	Carbohydrate	0.33	1.16957869119827	0.267	-0.267418618323868	0.74672389579695	Pearson	0.207848302090912
199	arabonate/xylonate	Pentose Metabolism	Carbohydrate	0.14	0.473381454568117	0.645	-0.444275631424574	0.642279746534162	Pearson	0.346789688091147
200	ribose	Pentose Metabolism	Carbohydrate	-0.39	-1.39309078775263	0.191	-0.77325191455618	0.208138439483241	Pearson	0.172852001579964
201	threonate	Ascorbate and Aldarate Metabolism	Cofactors and Vitamins	-0.054	-0.178308292358719	0.862	-0.587297864122453	0.51245905741728	Pearson	0.409804656779235
202	gulonate*	Ascorbate and Aldarate Metabolism	Cofactors and Vitamins	-0.24	-0.834375351787515	0.422	-0.700757750073934	0.354693193239007	Pearson	0.264562834359422
203	oxalate (ethanedioate)	Ascorbate and Aldarate Metabolism	Cofactors and Vitamins	-0.39	-1.42098512220249	0.183	-0.776346448579089	0.200719533575749	Pearson	0.167457387638079
204	heme	Hemoglobin and Porphyrin Metabolism	Cofactors and Vitamins	0.39	1.41289165586121	0.185	-0.202872208701813	0.775453361033249	Pearson	0.168349642008129
205	bilirubin (Z,Z)	Hemoglobin and Porphyrin Metabolism	Cofactors and Vitamins	-0.059	-0.194441257591663	0.849	-0.590470261558092	0.50886895919136	Pearson	0.408002805860249
206	bilirubin (E,Z or Z,E)*	Hemoglobin and Porphyrin Metabolism	Cofactors and Vitamins	-0.075	-0.249199156282444	0.808	-0.601095644633418	0.496559425103895	Pearson	0.395581990398091
207	biliverdin	Hemoglobin and Porphyrin Metabolism	Cofactors and Vitamins	-0.17	-0.578897295781551	0.574	-0.660367362692316	0.418708766781786	Pearson	0.320171501903345
208	bilirubin (E,E)*	Hemoglobin and Porphyrin Metabolism	Cofactors and Vitamins	-0.54	-2.14767823809058	0.0549	-0.842278406019726	0.0106261979376769	Pearson	0.0875493235369956
209	nicotinamide	Nicotinate and Nicotinamide Metabolism	Cofactors and Vitamins	0.77	4.02799831814834	0.00199	0.384576639372359	0.928169651937795	Pearson	0.0176357624979326
210	trigonelline (N'-methylnicotinate)	Nicotinate and Nicotinamide Metabolism	Cofactors and Vitamins	0.76	3.85395755112039	0.00268	0.355416378035679	0.923340078684007	Pearson	0.0199962183480396
211	1-methylnicotinamide	Nicotinate and Nicotinamide Metabolism	Cofactors and Vitamins	0.46	1.74094474201561	0.11	-0.115887662244091	0.80867197668929	Pearson	0.134555470328268
212	nicotinamide ribonucleotide (NMN)	Nicotinate and Nicotinamide Metabolism	Cofactors and Vitamins	0.45	1.65872849572286	0.125	-0.137592707375423	0.800900632710024	Pearson	0.142582162079895
213	nicotinamide riboside	Nicotinate and Nicotinamide Metabolism	Cofactors and Vitamins	0.3	1.05747361795958	0.313	-0.296906652830891	0.732205905983569	Pearson	0.226483284908019
214	quinolinate	Nicotinate and Nicotinamide Metabolism	Cofactors and Vitamins	0.3	1.03953595848353	0.321	-0.301601674563515	0.729804731194854	Pearson	0.228190331962497
215	nicotinate ribonucleoside	Nicotinate and Nicotinamide Metabolism	Cofactors and Vitamins	0.17	0.557874910105139	0.588	-0.423847383484215	0.656829811356167	Pearson	0.323556899902952
216	N1-Methyl-2-pyridone-5-carboxamide	Nicotinate and Nicotinamide Metabolism	Cofactors and Vitamins	-0.28	-0.956033991544443	0.36	-0.718337018222338	0.323355196377126	Pearson	0.240862216935943
217	pantothenate	Pantothenate and CoA Metabolism	Cofactors and Vitamins	-0.35	-1.22278424945029	0.247	-0.753325102284602	0.253351572996297	Pearson	0.199193904046835
218	pterin	Pterin Metabolism	Cofactors and Vitamins	-0.31	-1.06637510204414	0.309	-0.733389385979983	0.294574140824504	Pearson	0.224578261377239
219	riboflavin (Vitamin B2)	Riboflavin Metabolism	Cofactors and Vitamins	-0.31	-1.08317040482969	0.302	-0.735607818305256	0.290168599424127	Pearson	0.222443518010062
220	gamma-tocopherol/beta-tocopherol	Tocopherol Metabolism	Cofactors and Vitamins	0.66	2.93595109494278	0.0135	0.176189623512782	0.889105049032987	Pearson	0.0439096591023075
221	alpha-CEHC sulfate	Tocopherol Metabolism	Cofactors and Vitamins	-0.0082	-0.0271703404763792	0.979	-0.556664625172656	0.545254477936811	Pearson	0.442675308660534
222	alpha-tocopherol	Tocopherol Metabolism	Cofactors and Vitamins	-0.12	-0.393401065843444	0.702	-0.628016154552552	0.463261881228307	Pearson	0.364894825324872
223	retinol (Vitamin A)	Vitamin A Metabolism	Cofactors and Vitamins	-0.13	-0.428744617589982	0.676	-0.634378149500174	0.454915414770907	Pearson	0.356937990979085
224	pyridoxate	Vitamin B6 Metabolism	Cofactors and Vitamins	0.83	4.9970517998541	0.000404	0.521691635127646	0.948663768649054	Pearson	0.0123894936540098
225	pyridoxamine	Vitamin B6 Metabolism	Cofactors and Vitamins	0.69	3.19645790723631	0.00851	0.23145421191851	0.900586607757865	Pearson	0.0325071413393836
226	pyridoxal	Vitamin B6 Metabolism	Cofactors and Vitamins	0.43	1.60131602181414	0.138	-0.152800431713155	0.795260503377648	Pearson	0.146825700640061
227	phosphate	Oxidative Phosphorylation	Energy	-0.059	-0.196896280560023	0.847	-0.590951351406097	0.508321165676952	Pearson	0.407987358230162
228	succinylcarnitine (C4-DC)	TCA Cycle	Energy	0.79	4.32366498824329	0.00121	0.430792855806225	0.935466533296174	Pearson	0.0141962948118862
229	succinate	TCA Cycle	Energy	0.6	2.49152972083735	0.03	0.0741948454396301	0.865264307006363	Pearson	0.059928060443064
230	2-methylcitrate/homocitrate	TCA Cycle	Energy	0.44	1.64626839225199	0.128	-0.140890103433881	0.79969169594294	Pearson	0.144004077340089
231	fumarate	TCA Cycle	Energy	0.41	1.47438001475211	0.168	-0.186518198597678	0.782141505922991	Pearson	0.158136282637791
232	malate	TCA Cycle	Energy	0.38	1.34916797445278	0.204	-0.219816486588619	0.768284247756082	Pearson	0.177290734106201
233	aconitate [cis or trans]	TCA Cycle	Energy	0.17	0.561919598359167	0.585	-0.422860401998688	0.657512985127936	Pearson	0.323531887774017
234	citrate	TCA Cycle	Energy	0.041	0.135351564698837	0.895	-0.521935551105821	0.578758412233069	Pearson	0.417636114746747
235	alpha-ketoglutarate	TCA Cycle	Energy	0.01	0.0339106008623532	0.974	-0.543824889003805	0.558065494660477	Pearson	0.442556099024681
236	deoxycarnitine	Carnitine Metabolism	Lipid	0.18	0.593488982814209	0.565	-0.415129433380101	0.662803487187873	Pearson	0.318366647185462
237	carnitine	Carnitine Metabolism	Lipid	-0.078	-0.258601995751404	0.801	-0.602898003406539	0.494426651697345	Pearson	0.395099024695337
238	ceramide (d18:1/20:0, d16:1/22:0, d20:1/18:0)*	Ceramides	Lipid	0.35	1.25456029245128	0.236	-0.244933460222439	0.757180755795034	Pearson	0.194306253478623
239	lactosyl-N-palmitoyl-sphingosine (d18:1/16:0)	Ceramides	Lipid	0.25	0.842235338053497	0.418	-0.352682998469314	0.701925214242328	Pearson	0.263059172411128
240	glycosyl ceramide (d18:2/24:1, d18:1/24:2)*	Ceramides	Lipid	0.18	0.61277358174147	0.552	-0.410383379195135	0.66599888248118	Pearson	0.314821413872408
241	glycosyl ceramide (d18:1/20:0, d16:1/22:0)*	Ceramides	Lipid	0.12	0.397663717989324	0.698	-0.46225898030084	0.628788393236419	Pearson	0.363390637717259
242	N-palmitoyl-sphingosine (d18:1/16:0)	Ceramides	Lipid	0.062	0.207205594762867	0.84	-0.50601660434478	0.592966763084383	Pearson	0.406288709565262
243	ceramide (d18:1/17:0, d17:1/18:0)*	Ceramides	Lipid	-0.11	-0.362205342854064	0.724	-0.622323378355545	0.470569794402557	Pearson	0.372207721810367
244	glycosyl-N-palmitoyl-sphingosine (d18:1/16:0)	Ceramides	Lipid	-0.2	-0.677769543453859	0.512	-0.676566024312787	0.3942616658088	Pearson	0.297167424617004
245	glycosyl-N-stearoyl-sphingosine (d18:1/18:0)	Ceramides	Lipid	-0.21	-0.704164576008131	0.496	-0.680768576657783	0.387661491100466	Pearson	0.290965381268412
246	glycosyl-N-(2-hydroxynervonoyl)-sphingosine (d18:1/24:1(2OH))*	Ceramides	Lipid	-0.27	-0.914120252087687	0.38	-0.712398517702979	0.33420345787479	Pearson	0.249168731625129
247	ceramide (d18:2/24:1, d18:1/24:2)*	Ceramides	Lipid	-0.51	-1.96589887596088	0.0751	-0.828202260743892	0.0571424766535492	Pearson	0.103935926041326
248	ceramide (d16:1/24:1, d18:1/22:1)*	Ceramides	Lipid	-0.6	-2.45845432548781	0.0318	-0.863241707056936	-0.066241800553591	Pearson	0.0618141762457994
249	cortisone	Corticosteroids	Lipid	-0.28	-0.983814478750443	0.346	-0.722205593842217	0.316137786709303	Pearson	0.235817880281118
250	cortisol	Corticosteroids	Lipid	-0.35	-1.25941146452889	0.234	-0.757763738725969	0.243647336598819	Pearson	0.193143659635946
251	palmitoyl-oleoyl-glycerol (16:0/18:1) [2]*	Diacylglycerol	Lipid	0.82	4.7990408920369	0.000554	0.49690289831724	0.945206425629649	Pearson	0.0123894936540098
252	oleoyl-linoleoyl-glycerol (18:1/18:2) [2]	Diacylglycerol	Lipid	0.81	4.57840450993242	0.000792	0.467421355094252	0.940959353514926	Pearson	0.0123894936540098
253	oleoyl-oleoyl-glycerol (18:1/18:1) [1]*	Diacylglycerol	Lipid	0.81	4.5063976402519	0.000892	0.457356089390988	0.939474406447943	Pearson	0.0127404476903223
254	oleoyl-oleoyl-glycerol (18:1/18:1) [2]*	Diacylglycerol	Lipid	0.81	4.63197606695189	0.000726	0.474765972630168	0.942031538475719	Pearson	0.0123894936540098
255	palmitoyl-linoleoyl-glycerol (16:0/18:2) [2]*	Diacylglycerol	Lipid	0.81	4.65082345077065	0.000704	0.477321137317542	0.942402323422522	Pearson	0.0123894936540098
256	diacylglycerol (16:1/18:2 [2], 16:0/18:3 [1])*	Diacylglycerol	Lipid	0.8	4.44748569548106	0.000983	0.44895388932375	0.938220786703457	Pearson	0.0130089683367103
257	stearoyl-linoleoyl-glycerol (18:0/18:2) [2]*	Diacylglycerol	Lipid	0.79	4.34534493440959	0.00116	0.434022394953818	0.935960839249663	Pearson	0.0141137329504152
258	oleoyl-linoleoyl-glycerol (18:1/18:2) [1]	Diacylglycerol	Lipid	0.78	4.11656082457516	0.00171	0.398851517635158	0.930468962380956	Pearson	0.0176357624979326
259	palmitoyl-arachidonoyl-glycerol (16:0/20:4) [2]*	Diacylglycerol	Lipid	0.77	4.0123298273844	0.00204	0.382011914671303	0.927752096499032	Pearson	0.0176357624979326
260	palmitoyl-oleoyl-glycerol (16:0/18:1) [1]*	Diacylglycerol	Lipid	0.76	3.85184523312283	0.00269	0.355053309669358	0.923278792387894	Pearson	0.0199962183480396
261	palmitoyl-linoleoyl-glycerol (16:0/18:2) [1]*	Diacylglycerol	Lipid	0.75	3.79167896260109	0.00299	0.344618557605075	0.921504945412232	Pearson	0.0203303869565513
262	linoleoyl-linoleoyl-glycerol (18:2/18:2) [1]*	Diacylglycerol	Lipid	0.58	2.33730004034767	0.0394	0.0367195299375862	0.85550298272596	Pearson	0.070343839545782
263	stearoyl-arachidonoyl-glycerol (18:0/20:4) [1]*	Diacylglycerol	Lipid	0.51	1.95963237590743	0.0759	-0.0587630357187966	0.827690870364322	Pearson	0.104325757233032
264	oleoyl-arachidonoyl-glycerol (18:1/20:4) [1]*	Diacylglycerol	Lipid	0.5	1.90735636343269	0.0829	-0.0723211731103422	0.823353935665031	Pearson	0.108499685612427
265	oleoyl-arachidonoyl-glycerol (18:1/20:4) [2]*	Diacylglycerol	Lipid	0.48	1.83574279683393	0.0936	-0.091000030910466	0.817202607688772	Pearson	0.119147796634788
266	stearoyl-arachidonoyl-glycerol (18:0/20:4) [2]*	Diacylglycerol	Lipid	0.42	1.55520052141936	0.148	-0.165038416610116	0.790599393373151	Pearson	0.151462232435974
267	linoleoyl-arachidonoyl-glycerol (18:2/20:4) [1]*	Diacylglycerol	Lipid	0.0025	0.00826490233448488	0.994	-0.549247481270477	0.552718357194234	Pearson	0.446700746406957
268	linoleoyl-arachidonoyl-glycerol (18:2/20:4) [2]*	Diacylglycerol	Lipid	-0.26	-0.906443949019132	0.384	-0.711297557914358	0.336184638929588	Pearson	0.249303501482052
269	12-HHTrE	Eicosanoid	Lipid	0.43	1.58048221378258	0.142	-0.158327102924918	0.793169334580323	Pearson	0.148089907312238
270	12-HETE	Eicosanoid	Lipid	0.3	1.049064508515	0.317	-0.299108557070573	0.731082962682647	Pearson	0.227374341820893
271	5-HETE	Eicosanoid	Lipid	-0.26	-0.889246997037928	0.393	-0.70881603326511	0.340616411185343	Pearson	0.252798173367654
272	5-HEPE	Eicosanoid	Lipid	-0.31	-1.06637510204414	0.309	-0.733389385979983	0.294574140824505	Pearson	0.224578261377239
273	palmitoyl ethanolamide	Endocannabinoid	Lipid	0.58	2.38797699460922	0.036	0.0491413288144584	0.858804323065907	Pearson	0.0662493757888025
274	linoleoyl ethanolamide	Endocannabinoid	Lipid	0.41	1.50099089792283	0.162	-0.179442610235257	0.78496758314576	Pearson	0.154256541542019
275	arachidonoyl ethanolamide	Endocannabinoid	Lipid	0.33	1.15408593383833	0.273	-0.27150707134899	0.744767101066225	Pearson	0.210523566410698
276	N-oleoyltaurine	Endocannabinoid	Lipid	0.23	0.785374913962524	0.449	-0.367175540883045	0.693379569232388	Pearson	0.274164825916363
277	N-stearoyltaurine	Endocannabinoid	Lipid	0.062	0.20503527936401	0.841	-0.506502326560407	0.592543125802256	Pearson	0.406288709565262
278	oleoyl ethanolamide	Endocannabinoid	Lipid	-0.07	-0.233210150522052	0.82	-0.5980158700939	0.50017337734657	Pearson	0.400859564247476
279	stearoyl ethanolamide	Endocannabinoid	Lipid	-0.18	-0.598143180007724	0.562	-0.663577196050444	0.413985617880898	Pearson	0.318366647185462
280	N-oleoylserine	Endocannabinoid	Lipid	-0.29	-0.990126252524124	0.343	-0.723077091113255	0.314495118938369	Pearson	0.234259231582542
281	N-palmitoyltaurine	Endocannabinoid	Lipid	-0.29	-0.997234826857885	0.34	-0.72405531587189	0.312643850616005	Pearson	0.234062877270356
282	N-arachidonoyltaurine	Endocannabinoid	Lipid	-0.68	-3.07366987555218	0.0106	-0.895378152043719	-0.205837305900177	Pearson	0.0374429956470971
283	N-linolenoyltaurine*	Endocannabinoid	Lipid	-0.82	-4.69055075918102	0.00066	-0.943173155498409	-0.482658409536702	Pearson	0.0123894936540098
284	dihomo-linolenoyl-choline	Fatty Acid Metabolism (Acyl Choline)	Lipid	0.42	1.51329425151318	0.158	-0.176172132912468	0.786260428453256	Pearson	0.153110529870998
285	linoleoylcholine*	Fatty Acid Metabolism (Acyl Choline)	Lipid	0.36	1.29420796167959	0.222	-0.234415809319357	0.761901869658942	Pearson	0.187478315984374
286	oleoylcholine	Fatty Acid Metabolism (Acyl Choline)	Lipid	0.36	1.26786998570977	0.231	-0.241404294192033	0.75877666937277	Pearson	0.191975208897335
287	palmitoylcholine	Fatty Acid Metabolism (Acyl Choline)	Lipid	0.35	1.24621960864015	0.239	-0.247144146064423	0.756174936560914	Pearson	0.196284307605667
288	stearoylcholine*	Fatty Acid Metabolism (Acyl Choline)	Lipid	0.28	0.96395845501956	0.356	-0.321298541152157	0.719446000478179	Pearson	0.240142323018111
289	arachidonoylcholine	Fatty Acid Metabolism (Acyl Choline)	Lipid	0.15	0.49632757805961	0.629	-0.438764434042455	0.646283791343933	Pearson	0.340977476238906
290	docosahexaenoylcholine	Fatty Acid Metabolism (Acyl Choline)	Lipid	-0.31	-1.07645957746327	0.305	-0.734723686797731	0.291929605500258	Pearson	0.22315219807747
291	propionylglycine	Fatty Acid Metabolism (also BCAA Metabolism)	Lipid	0.67	3.00305232640728	0.012	0.190755028702353	0.892220754981329	Pearson	0.0414959117598415
292	butyrylglycine	Fatty Acid Metabolism (also BCAA Metabolism)	Lipid	0.64	2.78827397463614	0.0176	0.143343154832825	0.881827645635772	Pearson	0.0488821840530933
293	methylmalonate (MMA)	Fatty Acid Metabolism (also BCAA Metabolism)	Lipid	0.52	2.02273504787157	0.0681	-0.0424930637882399	0.832759140885041	Pearson	0.0994288152334424
294	propionylcarnitine (C3)	Fatty Acid Metabolism (also BCAA Metabolism)	Lipid	0.13	0.449727601893542	0.662	-0.449927356315981	0.638111074210723	Pearson	0.352429881633443
295	butyrylcarnitine (C4)	Fatty Acid Metabolism (also BCAA Metabolism)	Lipid	-0.44	-1.64091486815059	0.129	-0.799169712493012	0.142307401267569	Pearson	0.144633788002519
296	dihomo-linolenoylcarnitine (20:3n3 or 6)*	Fatty Acid Metabolism(Acyl Carnitine)	Lipid	0.48	1.82642097920964	0.095	-0.0934396490551323	0.81638361892489	Pearson	0.119572351095967
297	arachidoylcarnitine (C20)*	Fatty Acid Metabolism(Acyl Carnitine)	Lipid	0.27	0.936314150144091	0.369	-0.328465497808146	0.715558347879075	Pearson	0.243903284161845
298	lignoceroylcarnitine (C24)*	Fatty Acid Metabolism(Acyl Carnitine)	Lipid	0.27	0.936150255688698	0.369	-0.328507923730126	0.715535140134932	Pearson	0.243903284161845
299	ximenoylcarnitine (C26:1)*	Fatty Acid Metabolism(Acyl Carnitine)	Lipid	0.21	0.719847823612918	0.487	-0.383725930667706	0.683241446198259	Pearson	0.286784506438022
300	behenoylcarnitine (C22)*	Fatty Acid Metabolism(Acyl Carnitine)	Lipid	0.17	0.577556868443932	0.575	-0.419037058281885	0.660142781794179	Pearson	0.320171501903345
301	suberoylcarnitine (C8-DC)	Fatty Acid Metabolism(Acyl Carnitine)	Lipid	0.15	0.502793826339136	0.625	-0.437206366106724	0.647405042419249	Pearson	0.339369113049668
302	cerotoylcarnitine (C26)*	Fatty Acid Metabolism(Acyl Carnitine)	Lipid	-0.027	-0.0889569759385199	0.931	-0.569385685046487	0.532033110950022	Pearson	0.429553594990541
303	erucoylcarnitine (C22:1)*	Fatty Acid Metabolism(Acyl Carnitine)	Lipid	-0.029	-0.0971503266912277	0.924	-0.571052169571943	0.530260360611196	Pearson	0.42692348034211
304	acetylcarnitine (C2)	Fatty Acid Metabolism(Acyl Carnitine)	Lipid	-0.042	-0.140494241873851	0.891	-0.579787790567514	0.520807441346307	Pearson	0.417422075323951
305	eicosenoylcarnitine (C20:1)*	Fatty Acid Metabolism(Acyl Carnitine)	Lipid	-0.083	-0.276445672933584	0.787	-0.606300370781868	0.490364212286508	Pearson	0.391129833928965
306	nervonoylcarnitine (C24:1)*	Fatty Acid Metabolism(Acyl Carnitine)	Lipid	-0.089	-0.297838123892966	0.771	-0.610348356392639	0.485468014981922	Pearson	0.387872391124246
307	adipoylcarnitine (C6-DC)	Fatty Acid Metabolism(Acyl Carnitine)	Lipid	-0.12	-0.39968824155701	0.697	-0.629154689088059	0.461782296485667	Pearson	0.363390637717259
308	palmitoylcarnitine (C16)	Fatty Acid Metabolism(Acyl Carnitine)	Lipid	-0.14	-0.474118805678386	0.645	-0.642409023540245	0.444098969077252	Pearson	0.346789688091147
309	stearoylcarnitine (C18)	Fatty Acid Metabolism(Acyl Carnitine)	Lipid	-0.15	-0.514763917766406	0.617	-0.64947243477663	0.434316388509339	Pearson	0.33669474914218
310	palmitoleoylcarnitine (C16:1)*	Fatty Acid Metabolism(Acyl Carnitine)	Lipid	-0.17	-0.576725136280863	0.576	-0.660003362762556	0.419240718634884	Pearson	0.320171501903345
311	adrenoylcarnitine (C22:4)*	Fatty Acid Metabolism(Acyl Carnitine)	Lipid	-0.22	-0.739994996215159	0.475	-0.686391800018987	0.378655380063933	Pearson	0.280650931978844
312	3-hydroxybutyrylcarnitine (2)	Fatty Acid Metabolism(Acyl Carnitine)	Lipid	-0.24	-0.815435081585458	0.432	-0.697926316667363	0.359528293658855	Pearson	0.268780337535337
313	decanoylcarnitine (C10)	Fatty Acid Metabolism(Acyl Carnitine)	Lipid	-0.29	-0.99505029047	0.341	-0.723755068222564	0.313212901450184	Pearson	0.234062877270356
314	pentadecanoylcarnitine (C15)*	Fatty Acid Metabolism(Acyl Carnitine)	Lipid	-0.34	-1.18091399582676	0.263	-0.748145652079979	0.264424972737509	Pearson	0.205709395896754
315	3-hydroxybutyrylcarnitine (1)	Fatty Acid Metabolism(Acyl Carnitine)	Lipid	-0.35	-1.24268818962726	0.24	-0.75574774373386	0.248079921889217	Pearson	0.196453453213724
316	margaroylcarnitine*	Fatty Acid Metabolism(Acyl Carnitine)	Lipid	-0.38	-1.3708147430502	0.198	-0.770747111749209	0.21406193949663	Pearson	0.176273283695262
317	myristoleoylcarnitine (C14:1)*	Fatty Acid Metabolism(Acyl Carnitine)	Lipid	-0.43	-1.59680800967789	0.139	-0.794810044413166	0.153995965010781	Pearson	0.146825700640061
318	oleoylcarnitine (C18:1)	Fatty Acid Metabolism(Acyl Carnitine)	Lipid	-0.44	-1.62932309006656	0.132	-0.798034185106185	0.14537732693312	Pearson	0.146004133969813
319	octanoylcarnitine (C8)	Fatty Acid Metabolism(Acyl Carnitine)	Lipid	-0.46	-1.70150674434099	0.117	-0.804988351501196	0.126287142824422	Pearson	0.137950525156531
320	laurylcarnitine (C12)	Fatty Acid Metabolism(Acyl Carnitine)	Lipid	-0.48	-1.83117432266455	0.0943	-0.816801767376017	0.0921954246657094	Pearson	0.119147796634788
321	hexanoylcarnitine (C6)	Fatty Acid Metabolism(Acyl Carnitine)	Lipid	-0.5	-1.93587939069354	0.079	-0.825736036193695	0.0649149957938538	Pearson	0.107240639723695
322	dihomo-linoleoylcarnitine (C20:2)*	Fatty Acid Metabolism(Acyl Carnitine)	Lipid	-0.51	-1.9662691983377	0.075	-0.828232425341186	0.0570467412948003	Pearson	0.103935926041326
323	arachidonoylcarnitine (C20:4)	Fatty Acid Metabolism(Acyl Carnitine)	Lipid	-0.52	-2.01636380730253	0.0688	-0.832255541752441	0.0441307406335884	Pearson	0.100006371409411
324	linoleoylcarnitine (C18:2)*	Fatty Acid Metabolism(Acyl Carnitine)	Lipid	-0.54	-2.10554376109788	0.059	-0.839142837531842	0.0213177787894834	Pearson	0.0911497639184781
325	myristoylcarnitine (C14)	Fatty Acid Metabolism(Acyl Carnitine)	Lipid	-0.62	-2.62407026777632	0.0237	-0.87300281789105	-0.105581621716654	Pearson	0.0535515162608457
326	linolenoylcarnitine (C18:3)*	Fatty Acid Metabolism(Acyl Carnitine)	Lipid	-0.63	-2.70905495224959	0.0203	-0.877670977310235	-0.125284752930147	Pearson	0.0511571736581252
327	N-palmitoylglycine	Fatty Acid Metabolism(Acyl Glycine)	Lipid	0.31	1.08500037627562	0.301	-0.289688232324601	0.735848386481663	Pearson	0.222443518010062
328	N-linoleoylglycine	Fatty Acid Metabolism(Acyl Glycine)	Lipid	0.23	0.767075762795423	0.459	-0.371814299522888	0.69057977439623	Pearson	0.275659541786698
329	hexanoylglycine	Fatty Acid Metabolism(Acyl Glycine)	Lipid	0.011	0.0373586309326658	0.971	-0.543092360248159	0.558780881921102	Pearson	0.442556099024681
330	malonate	Fatty Acid Synthesis	Lipid	-0.048	-0.161039493969519	0.875	-0.583881082184866	0.516283188608731	Pearson	0.413940599649329
331	malonylcarnitine	Fatty Acid Synthesis	Lipid	-0.25	-0.861353727941005	0.407	-0.704746497656566	0.347784660932029	Pearson	0.259114894734217
332	2-aminoheptanoate	Fatty Acid, Amino	Lipid	0.61	2.550576149342	0.027	0.0882744343842467	0.868782935981254	Pearson	0.0572242008946201
333	2-aminooctanoate	Fatty Acid, Amino	Lipid	0.11	0.372215183333904	0.717	-0.468231003074035	0.624157935233485	Pearson	0.370282069746047
334	17-methylstearate	Fatty Acid, Branched	Lipid	-0.57	-2.280717159445	0.0435	-0.851703740539114	-0.0227307238251738	Pearson	0.076417939103184
335	15-methylpalmitate	Fatty Acid, Branched	Lipid	-0.73	-3.5766055203943	0.00434	-0.91469251355606	-0.305826704915898	Pearson	0.0228392180995635
336	3-methyladipate	Fatty Acid, Dicarboxylate	Lipid	0.74	3.70105889696444	0.0035	0.32855962013996	0.91872716993352	Pearson	0.0212922695372643
337	eicosanodioate	Fatty Acid, Dicarboxylate	Lipid	0.17	0.561027726267043	0.586	-0.42307810524852	0.657362446760391	Pearson	0.323540253175122
338	octadecanedioate	Fatty Acid, Dicarboxylate	Lipid	0.077	0.25463867025515	0.804	-0.495326294402328	0.602139099006969	Pearson	0.395391434657771
339	hexadecanedioate	Fatty Acid, Dicarboxylate	Lipid	-0.063	-0.20937199673909	0.838	-0.59338929218181	0.505531457421255	Pearson	0.406288709565262
340	maleate	Fatty Acid, Dicarboxylate	Lipid	-0.085	-0.284130274152308	0.782	-0.60775838933367	0.488608622383273	Pearson	0.389824391077216
341	docosadioate	Fatty Acid, Dicarboxylate	Lipid	-0.24	-0.831250628447409	0.424	-0.700292398388229	0.355491747071552	Pearson	0.265310369156574
342	suberate (octanedioate)	Fatty Acid, Dicarboxylate	Lipid	-0.32	-1.12897020425335	0.283	-0.741561370593914	0.27812666527275	Pearson	0.215204009965922
343	pimelate (heptanedioate)	Fatty Acid, Dicarboxylate	Lipid	-0.34	-1.2104325461392	0.251	-0.75180893165016	0.256620609834039	Pearson	0.20062246875779
344	azelate (nonanedioate)	Fatty Acid, Dicarboxylate	Lipid	-0.36	-1.27361303954064	0.229	-0.759461842083509	0.239880958033189	Pearson	0.191421450452789
345	glutarate (pentanedioate)	Fatty Acid, Dicarboxylate	Lipid	-0.41	-1.4693629546569	0.17	-0.781604100566472	0.187852413084791	Pearson	0.159107069069668
346	sebacate (decanedioate)	Fatty Acid, Dicarboxylate	Lipid	-0.43	-1.60000959900348	0.138	-0.795130075157493	0.153146878259967	Pearson	0.146825700640061
347	adipate	Fatty Acid, Dicarboxylate	Lipid	-0.45	-1.68458735390174	0.12	-0.803383163484998	0.130755710270128	Pearson	0.138319705866138
348	undecanedioate	Fatty Acid, Dicarboxylate	Lipid	-0.46	-1.71911019934103	0.114	-0.806642534004987	0.121642298328672	Pearson	0.136679052420646
349	dodecanedioate	Fatty Acid, Dicarboxylate	Lipid	-0.51	-1.95045360243484	0.0771	-0.826938561032793	0.0611385873712412	Pearson	0.105504647015945
350	tetradecanedioate	Fatty Acid, Dicarboxylate	Lipid	-0.56	-2.2333272931502	0.0473	-0.848427134773721	-0.0109214466877361	Pearson	0.0792780099884556
351	2-hydroxyglutarate	Fatty Acid, Dicarboxylate	Lipid	-0.6	-2.48020822327742	0.0306	-0.864576213163371	-0.071477857772749	Pearson	0.0605565338784434
352	9,10-DiHOME	Fatty Acid, Dihydroxy	Lipid	0.054	0.180591763691652	0.86	-0.511951935792106	0.587748042064349	Pearson	0.409446375697953
353	12,13-DiHOME	Fatty Acid, Dihydroxy	Lipid	-0.32	-1.10174132001297	0.294	-0.738038733932997	0.285290644748119	Pearson	0.219006200954719
354	13-HODE + 9-HODE	Fatty Acid, Monohydroxy	Lipid	0.35	1.22886991990247	0.245	-0.251740239729653	0.754068517735586	Pearson	0.198727849014467
355	alpha-hydroxycaproate	Fatty Acid, Monohydroxy	Lipid	0.35	1.22068093360821	0.248	-0.2539083753764	0.753067612721097	Pearson	0.199193904046835
356	2-hydroxydecanoate	Fatty Acid, Monohydroxy	Lipid	0.26	0.886874503916202	0.394	-0.341227090591612	0.708472041262552	Pearson	0.252798173367654
357	2-hydroxyoctanoate	Fatty Acid, Monohydroxy	Lipid	0.21	0.717486776343401	0.488	-0.384319064531433	0.682870316305639	Pearson	0.286784506438022
358	3-hydroxyoctanoate	Fatty Acid, Monohydroxy	Lipid	0.011	0.0355561306322073	0.972	-0.543475400929448	0.558407008999858	Pearson	0.442556099024681
359	2-hydroxypalmitate	Fatty Acid, Monohydroxy	Lipid	-0.043	-0.142197404173877	0.889	-0.580128280180741	0.520433446195733	Pearson	0.41720681281874
360	2-hydroxyoleate	Fatty Acid, Monohydroxy	Lipid	-0.23	-0.781194828019201	0.451	-0.692742146306459	0.368236295021073	Pearson	0.274875129769698
361	3-hydroxysuberate	Fatty Acid, Monohydroxy	Lipid	-0.31	-1.06637510204414	0.309	-0.733389385979983	0.294574140824505	Pearson	0.224578261377239
362	16-hydroxypalmitate	Fatty Acid, Monohydroxy	Lipid	-0.41	-1.49922387246508	0.162	-0.784781190256629	0.179912371818302	Pearson	0.154256541542019
363	3-hydroxydecanoate	Fatty Acid, Monohydroxy	Lipid	-0.44	-1.64475730953105	0.128	-0.799544517380607	0.141290115675672	Pearson	0.144004077340089
364	3-hydroxyhexanoate	Fatty Acid, Monohydroxy	Lipid	-0.5	-1.92919020623283	0.0799	-0.825180805894699	0.0666500742458926	Pearson	0.107573332723045
365	2-hydroxystearate	Fatty Acid, Monohydroxy	Lipid	-0.51	-1.991951094327	0.0718	-0.83030910231822	0.0504164793599058	Pearson	0.10122017364638
366	3-hydroxylaurate	Fatty Acid, Monohydroxy	Lipid	-0.55	-2.19756556156766	0.0503	-0.845895877340541	-0.00195568984042206	Pearson	0.0826200893101677
367	glycerophosphoglycerol	Glycerolipid Metabolism	Lipid	0.75	3.77417881943023	0.00308	0.341549511835042	0.920978604239918	Pearson	0.0203303869565513
368	glycerol 3-phosphate	Glycerolipid Metabolism	Lipid	0.29	0.993152780423454	0.342	-0.313707085915341	0.723494003296201	Pearson	0.234062877270356
369	glycerol	Glycerolipid Metabolism	Lipid	-0.5	-1.93013202844857	0.0798	-0.825259107215425	0.0664057111583843	Pearson	0.107573332723045
370	myo-inositol	Inositol Metabolism	Lipid	0.82	4.80042901185653	0.000553	0.497082058916327	0.945231779605526	Pearson	0.0123894936540098
371	3-hydroxybutyrate (BHBA)	Ketone Bodies	Lipid	-0.41	-1.47061657430941	0.169	-0.781738519942631	0.187519025739673	Pearson	0.158623062691489
372	arachidate (20:0)	Long Chain Fatty Acid	Lipid	0.031	0.104238245866909	0.919	-0.528723139485708	0.572489932390141	Pearson	0.426412497197853
373	erucate (22:1n9)	Long Chain Fatty Acid	Lipid	-0.3	-1.0259185404765	0.327	-0.727967260968623	0.305161013434927	Pearson	0.228770808640598
374	nonadecanoate (19:0)	Long Chain Fatty Acid	Lipid	-0.37	-1.3214864633853	0.213	-0.76509299629992	0.227172037435089	Pearson	0.182220003138106
375	myristoleate (14:1n5)	Long Chain Fatty Acid	Lipid	-0.42	-1.52591367867043	0.155	-0.787577508091798	0.172818357373253	Pearson	0.152909734900817
376	palmitoleate (16:1n7)	Long Chain Fatty Acid	Lipid	-0.53	-2.07022229764562	0.0627	-0.836456290679257	0.0303243770030569	Pearson	0.094202667259975
377	pentadecanoate (15:0)	Long Chain Fatty Acid	Lipid	-0.59	-2.43768531814617	0.033	-0.86195229330987	-0.0612240210197628	Pearson	0.0630279473677825
378	stearate (18:0)	Long Chain Fatty Acid	Lipid	-0.59	-2.43744205655995	0.033	-0.861937101318815	-0.0611651413402353	Pearson	0.0630279473677825
379	eicosenoate (20:1)	Long Chain Fatty Acid	Lipid	-0.61	-2.56362914500569	0.0263	-0.869545162343558	-0.0913660983210289	Pearson	0.0564692459324422
380	palmitate (16:0)	Long Chain Fatty Acid	Lipid	-0.61	-2.58330815367863	0.0254	-0.870683819120196	-0.0960127143426969	Pearson	0.0548956332656236
381	myristate (14:0)	Long Chain Fatty Acid	Lipid	-0.64	-2.73383739796229	0.0194	-0.878991085000741	-0.13096636426126	Pearson	0.0497896909982994
382	margarate (17:0)	Long Chain Fatty Acid	Lipid	-0.68	-3.07546996419006	0.0106	-0.895457052420574	-0.20621844033469	Pearson	0.0374429956470971
383	oleate/vaccenate (18:1)	Long Chain Fatty Acid	Lipid	-0.68	-3.11633115545715	0.00981	-0.89722736129456	-0.214825400554661	Pearson	0.0362098454724572
384	10-nonadecenoate (19:1n9)	Long Chain Fatty Acid	Lipid	-0.74	-3.65070107334222	0.00382	-0.917126142078702	-0.319456186199505	Pearson	0.0216363022667334
385	10-heptadecenoate (17:1n7)	Long Chain Fatty Acid	Lipid	-0.82	-4.69204933886178	0.000659	-0.943201951122229	-0.48285845656514	Pearson	0.0123894936540098
386	1-linoleoyl-GPS (18:2)*	Lysophospholipid	Lipid	0.66	2.90259896867563	0.0144	0.168865862570923	0.887513045738335	Pearson	0.0446276786851125
387	2-stearoyl-GPE (18:0)*	Lysophospholipid	Lipid	0.65	2.8435266877295	0.016	0.155758461649714	0.88462033896285	Pearson	0.0477831711173932
388	1-linoleoyl-GPE (18:2)*	Lysophospholipid	Lipid	0.6	2.45861033520078	0.0318	0.0662794232626207	0.863251335802691	Pearson	0.0618141762457994
389	1-oleoyl-GPE (18:1)	Lysophospholipid	Lipid	0.54	2.10450710427527	0.0591	-0.0215815553819712	0.839064748838866	Pearson	0.0911497639184781
390	1-stearoyl-GPG (18:0)	Lysophospholipid	Lipid	0.53	2.06947095086549	0.0628	-0.0305163835626925	0.836398560566726	Pearson	0.094202667259975
391	1-stearoyl-GPE (18:0)	Lysophospholipid	Lipid	0.51	1.94775176290992	0.0774	-0.0618382653780756	0.826716373425514	Pearson	0.105504647015945
392	1-palmitoyl-GPE (16:0)	Lysophospholipid	Lipid	0.46	1.69666099133877	0.118	-0.12756653921946	0.80453015857444	Pearson	0.137950525156531
393	1-oleoyl-GPS (18:1)	Lysophospholipid	Lipid	0.45	1.69407108912252	0.118	-0.12825047332254	0.804284763861192	Pearson	0.137950525156531
394	1-palmitoyl-GPA (16:0)	Lysophospholipid	Lipid	0.44	1.61643614840763	0.134	-0.148791953572541	0.796763237518011	Pearson	0.146734154639662
395	1-oleoyl-GPG (18:1)*	Lysophospholipid	Lipid	0.43	1.58028956797891	0.142	-0.158378224228138	0.793149886118585	Pearson	0.148089907312238
396	1-arachidonoyl-GPE (20:4n6)*	Lysophospholipid	Lipid	0.37	1.30200769183	0.22	-0.232345145498279	0.76281903119986	Pearson	0.186749473682318
397	1-palmitoyl-GPG (16:0)*	Lysophospholipid	Lipid	0.36	1.26462567053422	0.232	-0.242264707572116	0.758388688257261	Pearson	0.191975208897335
398	1-oleoyl-GPI (18:1)*	Lysophospholipid	Lipid	0.26	0.907303362002733	0.384	-0.335962921936976	0.711421023947499	Pearson	0.249303501482052
399	1-palmitoyl-GPC (16:0)	Lysophospholipid	Lipid	0.26	0.905580883971647	0.385	-0.336407275310238	0.711173514831952	Pearson	0.249459725939547
400	1-stearoyl-GPS (18:0)*	Lysophospholipid	Lipid	0.26	0.907374977003108	0.384	-0.335944445208702	0.71143131003973	Pearson	0.249303501482052
401	1-stearoyl-GPA (18:0)	Lysophospholipid	Lipid	0.24	0.810194134753214	0.435	-0.360863954803609	0.697138282855159	Pearson	0.269625558722555
402	1-linoleoyl-GPG (18:2)*	Lysophospholipid	Lipid	0.23	0.766074542211475	0.46	-0.37206773545324	0.690425886346751	Pearson	0.275755982953934
403	1-lignoceroyl-GPC (24:0)	Lysophospholipid	Lipid	0.22	0.757020770488613	0.465	-0.374357725651149	0.689031014695755	Pearson	0.27723561736101
404	1-palmitoleoyl-GPC (16:1)*	Lysophospholipid	Lipid	0.19	0.641497269715627	0.534	-0.403282208124785	0.670707268796044	Pearson	0.307222358957495
405	1-linoleoyl-GPC (18:2)	Lysophospholipid	Lipid	0.18	0.593273987403097	0.565	-0.415182245728714	0.662767707757271	Pearson	0.318366647185462
406	2-palmitoyl-GPC (16:0)*	Lysophospholipid	Lipid	0.18	0.590142001598911	0.567	-0.415951349209192	0.66224609541833	Pearson	0.318401322926476
407	1-palmitoyl-GPI (16:0)	Lysophospholipid	Lipid	0.16	0.544261691716388	0.597	-0.427163307803666	0.654521511037348	Pearson	0.327959954774165
408	1-linoleoyl-GPA (18:2)*	Lysophospholipid	Lipid	0.15	0.514096611941417	0.617	-0.434477693326419	0.649357463434151	Pearson	0.33669474914218
409	1-stearoyl-GPI (18:0)	Lysophospholipid	Lipid	0.13	0.426886960586915	0.678	-0.455355845604773	0.634046084145655	Pearson	0.356937990979085
410	2-palmitoleoyl-GPC (16:1)*	Lysophospholipid	Lipid	0.085	0.282918636974104	0.782	-0.488885668342816	0.607528792626208	Pearson	0.389824391077216
411	1-stearoyl-GPC (18:0)	Lysophospholipid	Lipid	-0.037	-0.122295696693932	0.905	-0.576136511361586	0.524791638763842	Pearson	0.421106115858401
412	1-linolenoyl-GPC (18:3)*	Lysophospholipid	Lipid	-0.041	-0.135587926725994	0.895	-0.578805765331819	0.521883740552017	Pearson	0.417636114746747
413	1-oleoyl-GPC (18:1)	Lysophospholipid	Lipid	-0.048	-0.158819845594791	0.877	-0.583440331486405	0.516773311603295	Pearson	0.413940599649329
414	1-arachidonoyl-GPA (20:4)	Lysophospholipid	Lipid	-0.15	-0.493148892514094	0.632	-0.645731462126459	0.439529548659395	Pearson	0.342039338558605
415	1-oleoyl-GPA (18:1)	Lysophospholipid	Lipid	-0.17	-0.565206699018535	0.583	-0.658067301543274	0.422057692771118	Pearson	0.32296951557319
416	1-arachidonoyl-GPI (20:4)*	Lysophospholipid	Lipid	-0.19	-0.655488674765306	0.526	-0.672978667698965	0.399809606830129	Pearson	0.30368346670171
417	1-linoleoyl-GPI (18:2)*	Lysophospholipid	Lipid	-0.28	-0.976735743475208	0.35	-0.72122492290478	0.317978818988972	Pearson	0.237558379134767
418	1-arachidonoyl-GPC (20:4n6)*	Lysophospholipid	Lipid	-0.3	-1.03365468922627	0.323	-0.729012691233342	0.3031394578835	Pearson	0.228190331962497
419	1-(1-enyl-oleoyl)-GPE (P-18:1)*	Lysoplasmalogen	Lipid	0.46	1.73535878082066	0.111	-0.117359155512267	0.808155122484462	Pearson	0.134555470328268
420	1-(1-enyl-palmitoyl)-GPE (P-16:0)*	Lysoplasmalogen	Lipid	0.44	1.64545041820325	0.128	-0.141106633382384	0.799612040995508	Pearson	0.144004077340089
421	1-(1-enyl-stearoyl)-GPE (P-18:0)*	Lysoplasmalogen	Lipid	0.38	1.3494159717366	0.204	-0.219750570592861	0.768312625473831	Pearson	0.177290734106201
422	1-(1-enyl-palmitoyl)-GPC (P-16:0)*	Lysoplasmalogen	Lipid	0.27	0.913019264110535	0.381	-0.334487722447806	0.712240865304415	Pearson	0.249303501482052
423	laurate (12:0)	Medium Chain Fatty Acid	Lipid	-0.18	-0.59365639420213	0.565	-0.662831345334504	0.415088308238223	Pearson	0.318366647185462
424	5-dodecenoate (12:1n7)	Medium Chain Fatty Acid	Lipid	-0.42	-1.5137122230067	0.158	-0.78630419713109	0.176061039322981	Pearson	0.153110529870998
425	3-hydroxy-3-methylglutarate	Mevalonate Metabolism	Lipid	0.38	1.37256375567888	0.197	-0.213596906647918	0.770944862176045	Pearson	0.176273283695262
426	mevalonate	Mevalonate Metabolism	Lipid	-0.57	-2.32006087519402	0.0406	-0.854358275140711	-0.0324706690730277	Pearson	0.0720944737196885
427	mevalonolactone	Mevalonate Metabolism	Lipid	-0.62	-2.64808654485516	0.0227	-0.874344565052737	-0.111183759280983	Pearson	0.0525152193134379
428	1-palmitoylglycerol (16:0)	Monoacylglycerol	Lipid	0.69	3.19759715928842	0.00849	0.231688257366231	0.900633324535987	Pearson	0.0325071413393836
429	1-pentadecanoylglycerol (15:0)	Monoacylglycerol	Lipid	0.67	2.96386580545442	0.0129	0.182276529235531	0.890415193604436	Pearson	0.0436883503966372
430	1-linoleoylglycerol (18:2)	Monoacylglycerol	Lipid	0.63	2.65970413580995	0.0222	0.11388413714075	0.874987181917123	Pearson	0.0521887117168692
431	2-linoleoylglycerol (18:2)	Monoacylglycerol	Lipid	0.62	2.65349360965067	0.0224	0.112441351235729	0.874644171233551	Pearson	0.0521887117168692
432	1-palmitoleoylglycerol (16:1)*	Monoacylglycerol	Lipid	0.6	2.4968065594506	0.0297	0.075459312917089	0.865583527998797	Pearson	0.059928060443064
433	1-oleoylglycerol (18:1)	Monoacylglycerol	Lipid	0.57	2.27594433800854	0.0438	0.0215451510810959	0.851377692481238	Pearson	0.0765356776740693
434	1-dihomo-linolenylglycerol (20:3)	Monoacylglycerol	Lipid	0.56	2.26444622293944	0.0447	0.0186854975754205	0.850588602763759	Pearson	0.0768814961990257
435	2-palmitoleoylglycerol (16:1)*	Monoacylglycerol	Lipid	0.55	2.20804142832891	0.0494	0.00458679571555051	0.846642666764463	Pearson	0.0815495451796215
436	2-oleoylglycerol (18:1)	Monoacylglycerol	Lipid	0.52	2.03877533565181	0.0662	-0.0383752376359898	0.834019038996388	Pearson	0.0979608817783945
437	2-palmitoylglycerol (16:0)	Monoacylglycerol	Lipid	0.51	1.98926167339781	0.0721	-0.0511099624877165	0.830093034443077	Pearson	0.10122017364638
438	1-linolenoylglycerol (18:3)	Monoacylglycerol	Lipid	0.43	1.59280016069718	0.14	-0.155059008934269	0.794408625357546	Pearson	0.147408019873369
439	1-arachidonylglycerol (20:4)	Monoacylglycerol	Lipid	0.054	0.18097922063627	0.86	-0.511865854379383	0.587824390019179	Pearson	0.409446375697953
440	1-myristoylglycerol (14:0)	Monoacylglycerol	Lipid	-0.011	-0.0361246585499357	0.972	-0.558524957273882	0.543354609965444	Pearson	0.442556099024681
441	2-arachidonoylglycerol (20:4)	Monoacylglycerol	Lipid	-0.037	-0.122327863527852	0.905	-0.576142986279456	0.524784615909915	Pearson	0.421106115858401
442	2-myristoylglycerol (14:0)	Monoacylglycerol	Lipid	-0.25	-0.852131488470458	0.412	-0.703388835530817	0.35014904009086	Pearson	0.260280446519262
443	1-eicosapentaenoylglycerol (20:5)*	Monoacylglycerol	Lipid	-0.44	-1.61332690484269	0.135	-0.796455241658381	0.149616058753169	Pearson	0.146825700640061
444	1-docosahexaenoylglycerol (22:6)	Monoacylglycerol	Lipid	-0.55	-2.16948202353516	0.0528	-0.843871988480134	0.00511665809436427	Pearson	0.0854447838207573
445	2-docosahexaenoylglycerol (22:6)*	Monoacylglycerol	Lipid	-0.62	-2.58905323688179	0.0252	-0.871013876667754	-0.0973659504983873	Pearson	0.0548956332656236
446	1,2-dilinoleoyl-GPC (18:2/18:2)	Phosphatidylcholine (PC)	Lipid	0.46	1.6955387749174	0.118	-0.127862879339291	0.804423871164195	Pearson	0.137950525156531
447	1-palmitoyl-2-linoleoyl-GPC (16:0/18:2)	Phosphatidylcholine (PC)	Lipid	0.46	1.70247065880245	0.117	-0.126032686262129	0.805079348315796	Pearson	0.137950525156531
448	1-palmitoyl-2-palmitoleoyl-GPC (16:0/16:1)*	Phosphatidylcholine (PC)	Lipid	0.41	1.47428736776679	0.168	-0.186542836189015	0.782131595243702	Pearson	0.158136282637791
449	1-palmitoyl-2-oleoyl-GPC (16:0/18:1)	Phosphatidylcholine (PC)	Lipid	0.34	1.19785674982886	0.256	-0.259946953476336	0.75025515854579	Pearson	0.203438290284444
450	1-stearoyl-2-linoleoyl-GPC (18:0/18:2)*	Phosphatidylcholine (PC)	Lipid	0.27	0.938181932957729	0.368	-0.32798194639094	0.715822696495181	Pearson	0.243903284161845
451	1-palmitoyl-2-alpha-linolenoyl-GPC (16:0/18:3n3)*	Phosphatidylcholine (PC)	Lipid	0.22	0.762493028681312	0.462	-0.372973995972977	0.689874810816432	Pearson	0.275947813202946
452	1,2-dioleoyl-GPC (18:1/18:1)	Phosphatidylcholine (PC)	Lipid	0.19	0.642331536215793	0.534	-0.403075394024343	0.670843110606624	Pearson	0.307222358957495
453	1,2-dipalmitoyl-GPC (16:0/16:0)	Phosphatidylcholine (PC)	Lipid	0.18	0.596723809997665	0.563	-0.414334551433761	0.663341411707282	Pearson	0.318366647185462
454	1-palmitoyl-2-arachidonoyl-GPC (16:0/20:4n6)	Phosphatidylcholine (PC)	Lipid	0.17	0.577607072637402	0.575	-0.419024764063652	0.660151195623552	Pearson	0.320171501903345
455	1-stearoyl-2-oleoyl-GPC (18:0/18:1)	Phosphatidylcholine (PC)	Lipid	0.057	0.188936306216544	0.854	-0.510095876809248	0.589389901108064	Pearson	0.408365274269279
456	1-palmitoleoyl-2-linoleoyl-GPC (16:1/18:2)*	Phosphatidylcholine (PC)	Lipid	-0.079	-0.262261584867864	0.798	-0.603597718148828	0.493595087010163	Pearson	0.394211161718494
457	1-palmitoyl-2-stearoyl-GPC (16:0/18:0)	Phosphatidylcholine (PC)	Lipid	-0.092	-0.30639981177038	0.765	-0.611958938988791	0.483500646990441	Pearson	0.386955741564166
458	1-myristoyl-2-palmitoyl-GPC (14:0/16:0)	Phosphatidylcholine (PC)	Lipid	-0.24	-0.804545878153358	0.438	-0.696286792984919	0.362302307464909	Pearson	0.270464424863252
459	1-stearoyl-2-arachidonoyl-GPC (18:0/20:4)	Phosphatidylcholine (PC)	Lipid	-0.24	-0.837331190960029	0.42	-0.70119730711217	0.353937486784475	Pearson	0.263812440920598
460	1-myristoyl-2-arachidonoyl-GPC (14:0/20:4)*	Phosphatidylcholine (PC)	Lipid	-0.25	-0.851685969261334	0.413	-0.703323094398415	0.350263189018632	Pearson	0.260411404014296
461	1-linoleoyl-2-arachidonoyl-GPC (18:2/20:4n6)*	Phosphatidylcholine (PC)	Lipid	-0.3	-1.03617272205181	0.322	-0.729352087122694	0.302481162150883	Pearson	0.228190331962497
462	1-palmitoleoyl-2-linolenoyl-GPC (16:1/18:3)*	Phosphatidylcholine (PC)	Lipid	-0.3	-1.03381713150677	0.323	-0.7290345992358	0.303096994619126	Pearson	0.228190331962497
463	1-linoleoyl-2-linolenoyl-GPC (18:2/18:3)*	Phosphatidylcholine (PC)	Lipid	-0.38	-1.34243884047756	0.207	-0.767512812776704	0.221604932343881	Pearson	0.178014202608482
464	1-oleoyl-2-docosahexaenoyl-GPC (18:1/22:6)*	Phosphatidylcholine (PC)	Lipid	-0.6	-2.50116393966784	0.0294	-0.865846414048013	-0.0765025433400727	Pearson	0.059928060443064
465	1-palmitoyl-2-docosahexaenoyl-GPC (16:0/22:6)	Phosphatidylcholine (PC)	Lipid	-0.61	-2.58571082278482	0.0253	-0.870821982784736	-0.0965788372022522	Pearson	0.0548956332656236
466	1,2-dilinoleoyl-GPE (18:2/18:2)*	Phosphatidylethanolamine (PE)	Lipid	0.84	5.2139269468873	0.000288	0.547136745632569	0.95210961452052	Pearson	0.0123894936540098
467	1-palmitoyl-2-linoleoyl-GPE (16:0/18:2)	Phosphatidylethanolamine (PE)	Lipid	0.75	3.8098780581652	0.00289	0.347793915244611	0.92204729758201	Pearson	0.0201998272582703
468	1-stearoyl-2-linoleoyl-GPE (18:0/18:2)*	Phosphatidylethanolamine (PE)	Lipid	0.74	3.59602654354619	0.0042	0.309426231264495	0.915339550890525	Pearson	0.0228392180995635
469	1,2-dioleoyl-GPE (18:1/18:1)	Phosphatidylethanolamine (PE)	Lipid	0.73	3.53796753750712	0.00465	0.298607972579141	0.913385426303065	Pearson	0.0231449735099873
470	1-linoleoyl-2-arachidonoyl-GPE (18:2/20:4)*	Phosphatidylethanolamine (PE)	Lipid	0.73	3.59063979959544	0.00424	0.308429777850425	0.915160744802493	Pearson	0.0228392180995635
471	1-palmitoyl-2-arachidonoyl-GPE (16:0/20:4)*	Phosphatidylethanolamine (PE)	Lipid	0.72	3.48769184048183	0.00508	0.289100087743106	0.911644283050127	Pearson	0.0235046091728867
472	1-palmitoyl-2-oleoyl-GPE (16:0/18:1)	Phosphatidylethanolamine (PE)	Lipid	0.72	3.41590826452943	0.00576	0.275298868869858	0.909076519677315	Pearson	0.0248975470559049
473	1-stearoyl-2-arachidonoyl-GPE (18:0/20:4)	Phosphatidylethanolamine (PE)	Lipid	0.7	3.23946721315643	0.00788	0.240243454584004	0.902330443665855	Pearson	0.0319586826578368
474	1-stearoyl-2-oleoyl-GPE (18:0/18:1)	Phosphatidylethanolamine (PE)	Lipid	0.6	2.51015570930659	0.029	0.0786527118863684	0.866386868523078	Pearson	0.059928060443064
475	1-palmitoyl-2-stearoyl-GPE (16:0/18:0)*	Phosphatidylethanolamine (PE)	Lipid	0.58	2.38311166978704	0.0363	0.0479532420460482	0.858491447067131	Pearson	0.0662493757888025
476	1-palmitoyl-2-docosahexaenoyl-GPE (16:0/22:6)*	Phosphatidylethanolamine (PE)	Lipid	-0.3	-1.04293407778336	0.319	-0.730261288350768	0.300712802209497	Pearson	0.228190331962497
477	1-stearoyl-2-oleoyl-GPG (18:0/18:1)	Phosphatidylglycerol (PG)	Lipid	-0.45	-1.66567922834762	0.124	-0.80157141743472	0.135754113022168	Pearson	0.141934332326055
478	1-palmitoyl-2-linoleoyl-GPI (16:0/18:2)	Phosphatidylinositol (PI)	Lipid	0.51	1.96390099097091	0.0753	-0.0576590305220662	0.828039414771479	Pearson	0.103935926041326
479	1-palmitoyl-2-oleoyl-GPI (16:0/18:1)*	Phosphatidylinositol (PI)	Lipid	0.5	1.91627654214733	0.0817	-0.070002844862605	0.824103004537074	Pearson	0.108499685612427
480	1,2-dioleoyl-GPI (18:1/18:1)	Phosphatidylinositol (PI)	Lipid	0.35	1.232417780665	0.243	-0.250800654466244	0.754500824765299	Pearson	0.197593465960384
481	1-palmitoyl-2-arachidonoyl-GPI (16:0/20:4)*	Phosphatidylinositol (PI)	Lipid	0.31	1.06407622314556	0.31	-0.295176693870059	0.733084255765783	Pearson	0.224807689721731
482	1-stearoyl-2-oleoyl-GPI (18:0/18:1)*	Phosphatidylinositol (PI)	Lipid	0.22	0.742094029261969	0.474	-0.37812616267381	0.686718317225015	Pearson	0.280564700682532
483	1-stearoyl-2-linoleoyl-GPI (18:0/18:2)	Phosphatidylinositol (PI)	Lipid	0.18	0.613752012351651	0.552	-0.410142115437381	0.666160270842533	Pearson	0.314821413872408
484	1-stearoyl-2-arachidonoyl-GPI (18:0/20:4)	Phosphatidylinositol (PI)	Lipid	0.0079	0.0263398986617934	0.979	-0.545430394965606	0.556491808076749	Pearson	0.442675308660534
485	glycerophosphoethanolamine	Phospholipid Metabolism	Lipid	0.59	2.40542226584394	0.0349	0.0533934173045633	0.859919159595614	Pearson	0.0647738679094889
486	phosphoethanolamine	Phospholipid Metabolism	Lipid	0.54	2.13953774709626	0.0556	-0.0126872927161811	0.841678397197925	Pearson	0.088237280964365
487	glycerophosphoinositol*	Phospholipid Metabolism	Lipid	0.43	1.55783451283039	0.148	-0.164338974379547	0.790868809237116	Pearson	0.151462232435974
488	glycerophosphoserine*	Phospholipid Metabolism	Lipid	0.39	1.41250510325976	0.185	-0.202975021333316	0.775410608640984	Pearson	0.168349642008129
489	glycerophosphorylcholine (GPC)	Phospholipid Metabolism	Lipid	0.28	0.962817348610913	0.356	-0.321594801707652	0.719286578406869	Pearson	0.240142323018111
490	choline	Phospholipid Metabolism	Lipid	0.27	0.922594576248757	0.376	-0.332014247889327	0.713609118746331	Pearson	0.247038994676923
491	choline phosphate	Phospholipid Metabolism	Lipid	0.23	0.773482005571385	0.456	-0.370191794579826	0.691562696691734	Pearson	0.275659541786698
492	trimethylamine N-oxide	Phospholipid Metabolism	Lipid	-0.21	-0.695243000711282	0.501	-0.679353823498748	0.389895682959961	Pearson	0.292852597895856
493	1-(1-enyl-stearoyl)-2-oleoyl-GPE (P-18:0/18:1)	Plasmalogen	Lipid	0.65	2.85576574617662	0.0156	0.158488331745516	0.885227461866445	Pearson	0.0474513435401891
494	1-(1-enyl-palmitoyl)-2-palmitoleoyl-GPC (P-16:0/16:1)*	Plasmalogen	Lipid	0.6	2.46945124904748	0.0312	0.0688912367938315	0.863918360171178	Pearson	0.0613741928424003
495	1-(1-enyl-palmitoyl)-2-arachidonoyl-GPE (P-16:0/20:4)*	Plasmalogen	Lipid	0.56	2.26608129843557	0.0446	0.0190924527029171	0.850701126654116	Pearson	0.0768814961990257
496	1-(1-enyl-palmitoyl)-2-linoleoyl-GPC (P-16:0/18:2)*	Plasmalogen	Lipid	0.52	2.00265637397049	0.0705	-0.0476580454964974	0.831165931756013	Pearson	0.10122017364638
497	1-(1-enyl-palmitoyl)-2-oleoyl-GPE (P-16:0/18:1)*	Plasmalogen	Lipid	0.5	1.89227455968427	0.0851	-0.076245226281199	0.822078893785366	Pearson	0.11062842878266
498	1-(1-enyl-stearoyl)-2-linoleoyl-GPE (P-18:0/18:2)*	Plasmalogen	Lipid	0.47	1.74782724615406	0.108	-0.114075328348304	0.809306593674313	Pearson	0.133379716370919
499	1-(1-enyl-palmitoyl)-2-oleoyl-GPC (P-16:0/18:1)*	Plasmalogen	Lipid	0.43	1.5663507193628	0.146	-0.162077878497575	0.791737227634646	Pearson	0.150825025185797
500	1-(1-enyl-palmitoyl)-2-palmitoyl-GPC (P-16:0/16:0)*	Plasmalogen	Lipid	0.32	1.10571431385328	0.292	-0.284246200005307	0.738555800162679	Pearson	0.218010718223106
501	1-(1-enyl-stearoyl)-2-arachidonoyl-GPE (P-18:0/20:4)*	Plasmalogen	Lipid	0.19	0.635357196581082	0.538	-0.40480335727217	0.66970591295395	Pearson	0.308443288255599
502	1-(1-enyl-palmitoyl)-2-arachidonoyl-GPC (P-16:0/20:4)*	Plasmalogen	Lipid	0.13	0.447324874325692	0.663	-0.450499755062342	0.637685289285823	Pearson	0.352429881633443
503	1-(1-enyl-palmitoyl)-2-linoleoyl-GPE (P-16:0/18:2)*	Plasmalogen	Lipid	-0.24	-0.817501470174335	0.431	-0.69823647810378	0.359001401090094	Pearson	0.268780337535337
504	docosapentaenoate (n6 DPA; 22:5n6)	Polyunsaturated Fatty Acid (n3 and n6)	Lipid	0.14	0.478204731449315	0.642	-0.443119494229177	0.643124658221643	Pearson	0.346310298061403
505	arachidonate (20:4n6)	Polyunsaturated Fatty Acid (n3 and n6)	Lipid	-0.2	-0.68350190604884	0.508	-0.677483064006185	0.392830801768456	Pearson	0.295891356609035
506	mead acid (20:3n9)	Polyunsaturated Fatty Acid (n3 and n6)	Lipid	-0.22	-0.750971767594732	0.468	-0.68809575593762	0.375885929857821	Pearson	0.278518755561979
507	adrenate (22:4n6)	Polyunsaturated Fatty Acid (n3 and n6)	Lipid	-0.36	-1.27720580936273	0.228	-0.759889420043308	0.238927828817651	Pearson	0.191421450452789
508	dihomo-linolenate (20:3n3 or n6)	Polyunsaturated Fatty Acid (n3 and n6)	Lipid	-0.38	-1.35443183940274	0.203	-0.768885772135937	0.218417326821199	Pearson	0.177290734106201
509	docosatrienoate (22:3n6)*	Polyunsaturated Fatty Acid (n3 and n6)	Lipid	-0.38	-1.35193311514371	0.204	-0.768600443255363	0.219081514921032	Pearson	0.177290734106201
510	docosadienoate (22:2n6)	Polyunsaturated Fatty Acid (n3 and n6)	Lipid	-0.41	-1.50790261374256	0.16	-0.785694937940711	0.177605258766993	Pearson	0.154256541542019
511	docosahexaenoate (DHA; 22:6n3)	Polyunsaturated Fatty Acid (n3 and n6)	Lipid	-0.54	-2.12133617350079	0.0574	-0.840326814302418	0.0173036800980667	Pearson	0.0897925423914347
512	hexadecadienoate (16:2n6)	Polyunsaturated Fatty Acid (n3 and n6)	Lipid	-0.56	-2.25167178455792	0.0458	-0.849705899994609	-0.0155026389151469	Pearson	0.0779571295626383
513	eicosapentaenoate (EPA; 20:5n3)	Polyunsaturated Fatty Acid (n3 and n6)	Lipid	-0.58	-2.34540088218668	0.0388	-0.856037061670579	-0.0387120736853009	Pearson	0.0696511524347795
514	stearidonate (18:4n3)	Polyunsaturated Fatty Acid (n3 and n6)	Lipid	-0.62	-2.65451734206766	0.0224	-0.874700794503811	-0.112679301133055	Pearson	0.0521887117168692
515	hexadecatrienoate (16:3n3)	Polyunsaturated Fatty Acid (n3 and n6)	Lipid	-0.63	-2.69645615350533	0.0208	-0.876992840581836	-0.122385181809334	Pearson	0.0513758907502799
516	linolenate [alpha or gamma; (18:3n3 or 6)]	Polyunsaturated Fatty Acid (n3 and n6)	Lipid	-0.63	-2.68173404987234	0.0213	-0.876194352569811	-0.118987448021868	Pearson	0.0514503538272299
517	dihomo-linoleate (20:2n6)	Polyunsaturated Fatty Acid (n3 and n6)	Lipid	-0.64	-2.76300931306894	0.0185	-0.880521841603426	-0.137616690239203	Pearson	0.0488821840530933
518	docosatrienoate (22:3n3)	Polyunsaturated Fatty Acid (n3 and n6)	Lipid	-0.65	-2.80022361217627	0.0173	-0.882438905856362	-0.146040871600474	Pearson	0.0488821840530933
519	linoleate (18:2n6)	Polyunsaturated Fatty Acid (n3 and n6)	Lipid	-0.66	-2.92522879096086	0.0138	-0.888596429960678	-0.173841189798957	Pearson	0.0440138675705115
520	docosapentaenoate (n3 DPA; 22:5n3)	Polyunsaturated Fatty Acid (n3 and n6)	Lipid	-0.76	-3.89905973330015	0.00248	-0.924632982980024	-0.363115870992764	Pearson	0.0199962183480396
521	tauro-beta-muricholate	Primary Bile Acid Metabolism	Lipid	0.68	3.05540579762372	0.0109	0.201960875715667	0.894573207555089	Pearson	0.0380930998469112
522	chenodeoxycholate	Primary Bile Acid Metabolism	Lipid	0.32	1.13262150499675	0.281	-0.277164982070886	0.742030002669184	Pearson	0.214178918103049
523	taurochenodeoxycholate	Primary Bile Acid Metabolism	Lipid	0.32	1.11536271203949	0.288	-0.281708531426575	0.739807113340826	Pearson	0.215514074743596
524	taurocholate	Primary Bile Acid Metabolism	Lipid	0.22	0.740511902709876	0.474	-0.378525071685118	0.686472237713585	Pearson	0.280564700682532
525	cholate	Primary Bile Acid Metabolism	Lipid	0.015	0.0512222582413644	0.96	-0.540138797195369	0.56164879012223	Pearson	0.439232492165453
526	glycochenodeoxycholate	Primary Bile Acid Metabolism	Lipid	-0.29	-1.02280928643223	0.328	-0.727545938375823	0.305973103809151	Pearson	0.228770808640598
527	glycochenodeoxycholate sulfate	Primary Bile Acid Metabolism	Lipid	-0.29	-1.02280928643223	0.328	-0.727545938375823	0.305973103809151	Pearson	0.228770808640598
528	5alpha-pregnan-3beta,20beta-diol monosulfate (1)	Progestin Steroids	Lipid	0.0078	0.0259472458275192	0.98	-0.54551355615659	0.556410079112045	Pearson	0.442675308660534
529	taurolithocholate 3-sulfate	Secondary Bile Acid Metabolism	Lipid	0.44	1.62945798276624	0.131	-0.145341593950643	0.79804744094237	Pearson	0.145880401652889
530	ursodeoxycholate	Secondary Bile Acid Metabolism	Lipid	0.38	1.35324331736325	0.203	-0.218733252363321	0.768750102551971	Pearson	0.177290734106201
531	taurolithocholate	Secondary Bile Acid Metabolism	Lipid	0.37	1.30603043257734	0.218	-0.231277015040927	0.763290579082865	Pearson	0.185531159876148
532	taurodeoxycholate	Secondary Bile Acid Metabolism	Lipid	0.33	1.17648338223265	0.264	-0.265595321280522	0.747590929360016	Pearson	0.20600108213318
533	tauroursodeoxycholate	Secondary Bile Acid Metabolism	Lipid	0.29	1.01428498601596	0.332	-0.308198333935767	0.726387452743137	Pearson	0.230581581554863
534	taurohyodeoxycholic acid	Secondary Bile Acid Metabolism	Lipid	-0.06	-0.199630207966304	0.845	-0.59148657675116	0.507710683534065	Pearson	0.407621673583122
535	taurocholenate sulfate	Secondary Bile Acid Metabolism	Lipid	-0.11	-0.371166286637907	0.718	-0.623966048505517	0.468476349417926	Pearson	0.370282069746047
536	deoxycholate	Secondary Bile Acid Metabolism	Lipid	-0.27	-0.944627047650468	0.365	-0.716733005474862	0.326312596862801	Pearson	0.243216825603871
537	sphinganine	Sphingolipid Metabolism	Lipid	0.74	3.68162586514303	0.00362	0.32506186700275	0.918114304100867	Pearson	0.0216218849306204
538	sphingosine	Sphingolipid Metabolism	Lipid	0.69	3.17048502059358	0.00891	0.226100238083966	0.899513686521816	Pearson	0.0332615667699979
539	sphingadienine	Sphingolipid Metabolism	Lipid	0.66	2.91236806218119	0.0141	0.171016803784472	0.887982393110883	Pearson	0.0445382802903106
540	sphinganine-1-phosphate	Sphingolipid Metabolism	Lipid	0.64	2.77268177558825	0.0181	0.139812687291615	0.88102393066951	Pearson	0.0488821840530933
541	sphingosine 1-phosphate	Sphingolipid Metabolism	Lipid	0.57	2.28249738659719	0.0433	0.023172713630209	0.851825129509248	Pearson	0.076417939103184
542	N-behenoyl-sphingadienine (d18:2/22:0)*	Sphingolipid Metabolism	Lipid	0.5	1.89104339388909	0.0852	-0.0765657935988958	0.821974332293324	Pearson	0.11062842878266
543	N-palmitoyl-sphinganine (d18:0/16:0)	Sphingolipid Metabolism	Lipid	0.45	1.65671323519591	0.126	-0.138125891889195	0.800705666430341	Pearson	0.143225508582844
544	behenoyl sphingomyelin (d18:1/22:0)*	Sphingolipid Metabolism	Lipid	0.42	1.5306371812938	0.154	-0.171563235384388	0.788068167793071	Pearson	0.152841185560544
545	phytosphingosine	Sphingolipid Metabolism	Lipid	0.42	1.517476991504	0.157	-0.175060429670405	0.786697982729084	Pearson	0.153110529870998
546	sphingomyelin (d18:1/25:0, d19:0/24:1, d20:1/23:0, d19:1/24:0)*	Sphingolipid Metabolism	Lipid	0.4	1.45278138344142	0.174	-0.192262388735896	0.779817516904018	Pearson	0.16192809758975
547	sphingomyelin (d18:2/21:0, d16:2/23:0)*	Sphingolipid Metabolism	Lipid	0.36	1.27220873590731	0.23	-0.240253475414836	0.75929449415006	Pearson	0.191769389160858
548	sphingomyelin (d18:1/20:0, d16:1/22:0)*	Sphingolipid Metabolism	Lipid	0.2	0.677447888923723	0.512	-0.394341912378615	0.676514495798404	Pearson	0.297167424617004
549	sphingomyelin (d18:1/21:0, d17:1/22:0, d16:1/23:0)*	Sphingolipid Metabolism	Lipid	0.2	0.676055535732814	0.513	-0.394689225728205	0.676291355443334	Pearson	0.29722270129569
550	palmitoyl sphingomyelin (d18:1/16:0)	Sphingolipid Metabolism	Lipid	0.13	0.418579131733078	0.684	-0.457323196182482	0.632557867058027	Pearson	0.359520579487267
551	tricosanoyl sphingomyelin (d18:1/23:0)*	Sphingolipid Metabolism	Lipid	0.092	0.305170232791788	0.766	-0.483783461727826	0.611727970991364	Pearson	0.386955741564166
552	lignoceroyl sphingomyelin (d18:1/24:0)	Sphingolipid Metabolism	Lipid	0.075	0.249063263969785	0.808	-0.496590208046297	0.601069548661273	Pearson	0.395581990398091
553	sphingomyelin (d18:1/18:1, d18:2/18:0)	Sphingolipid Metabolism	Lipid	0.05	0.16653913160162	0.871	-0.515067418792179	0.584971589581119	Pearson	0.412888313921126
554	sphingomyelin (d18:1/19:0, d19:1/18:0)*	Sphingolipid Metabolism	Lipid	0.046	0.151442895674376	0.882	-0.518399902616255	0.581972935279056	Pearson	0.414513882493695
555	sphingomyelin (d18:1/20:1, d18:2/20:0)*	Sphingolipid Metabolism	Lipid	0.018	0.0613675735313021	0.952	-0.537969046623009	0.563738881737991	Pearson	0.437399797151522
556	sphingomyelin (d18:1/17:0, d17:1/18:0, d19:1/16:0)	Sphingolipid Metabolism	Lipid	0.0014	0.00450700532451803	0.996	-0.550038225971969	0.551930960942374	Pearson	0.446826430460821
557	sphingomyelin (d17:1/16:0, d18:1/15:0, d16:1/17:0)*	Sphingolipid Metabolism	Lipid	-0.01	-0.0346904184118103	0.973	-0.558227362314066	0.543659289669889	Pearson	0.442556099024681
558	sphingomyelin (d18:2/16:0, d18:1/16:1)*	Sphingolipid Metabolism	Lipid	-0.1	-0.331857493067045	0.746	-0.61671576912338	0.477624716559642	Pearson	0.379950292819117
559	stearoyl sphingomyelin (d18:1/18:0)	Sphingolipid Metabolism	Lipid	-0.12	-0.387838283557336	0.706	-0.62700634096164	0.464569115315495	Pearson	0.366394260365004
560	behenoyl dihydrosphingomyelin (d18:0/22:0)*	Sphingolipid Metabolism	Lipid	-0.14	-0.479279342192739	0.641	-0.643312665371365	0.442861741722884	Pearson	0.346310298061403
561	sphingomyelin (d18:2/23:0, d18:1/23:1, d17:1/24:1)*	Sphingolipid Metabolism	Lipid	-0.23	-0.788721731679491	0.447	-0.693889016287382	0.366325767071949	Pearson	0.273962048022647
562	sphingomyelin (d17:2/16:0, d18:2/15:0)*	Sphingolipid Metabolism	Lipid	-0.28	-0.954452391970679	0.36	-0.718115159585822	0.323765464779923	Pearson	0.240862216935943
563	N-stearoyl-sphinganine (d18:0/18:0)*	Sphingolipid Metabolism	Lipid	-0.41	-1.50005570540547	0.162	-0.784868957649677	0.179691228537962	Pearson	0.154256541542019
564	palmitoyl dihydrosphingomyelin (d18:0/16:0)*	Sphingolipid Metabolism	Lipid	-0.41	-1.49046631461624	0.164	-0.783854757746238	0.182240727385358	Pearson	0.155709611083413
565	sphingomyelin (d18:2/24:2)*	Sphingolipid Metabolism	Lipid	-0.44	-1.60292998103358	0.137	-0.795421505515414	0.152372452395806	Pearson	0.146825700640061
566	sphingomyelin (d18:0/20:0, d16:0/22:0)*	Sphingolipid Metabolism	Lipid	-0.46	-1.7323866054013	0.111	-0.807879460344261	0.118142312347256	Pearson	0.134555470328268
567	sphingomyelin (d18:2/18:1)*	Sphingolipid Metabolism	Lipid	-0.5	-1.913998959844	0.082	-0.823912101466777	0.070594598194354	Pearson	0.108499685612427
568	sphingomyelin (d18:2/24:1, d18:1/24:2)*	Sphingolipid Metabolism	Lipid	-0.6	-2.5047885956982	0.0293	-0.866064604154872	-0.0773697179668756	Pearson	0.059928060443064
569	sphingomyelin (d18:1/24:1, d18:2/24:0)*	Sphingolipid Metabolism	Lipid	-0.61	-2.55942407769751	0.0265	-0.86930021752056	-0.09037093989476	Pearson	0.0565291979737018
570	sphingomyelin (d18:1/22:2, d18:2/22:1, d16:1/24:2)*	Sphingolipid Metabolism	Lipid	-0.63	-2.71986408831842	0.0199	-0.878248999419802	-0.127766443573385	Pearson	0.0506770162674291
571	sphingomyelin (d18:1/22:1, d18:2/22:0, d16:1/24:1)*	Sphingolipid Metabolism	Lipid	-0.68	-3.07856917428859	0.0105	-0.89559271344483	-0.206874250806937	Pearson	0.0374429956470971
572	sphingomyelin (d18:1/20:2, d18:2/20:1, d16:1/22:2)*	Sphingolipid Metabolism	Lipid	-0.7	-3.22518827357404	0.00808	-0.901755987450988	-0.237336052865829	Pearson	0.0323701848240389
573	sphingomyelin (d18:2/23:1)*	Sphingolipid Metabolism	Lipid	-0.76	-3.84031943871984	0.00275	-0.92294321447593	-0.353068334735776	Pearson	0.0199962183480396
574	sphingomyelin (d18:2/14:0, d18:1/14:1)*	Sphingolipid Metabolism	Lipid	-0.77	-4.05529769587711	0.0019	-0.928889339239678	-0.389016916423719	Pearson	0.0176357624979326
575	sphingomyelin (d18:0/18:0, d19:0/17:0)*	Sphingolipid Metabolism	Lipid	-0.78	-4.08676205964716	0.0018	-0.929706676930854	-0.394090275446175	Pearson	0.0176357624979326
576	sphingomyelin (d18:1/14:0, d16:1/16:0)*	Sphingolipid Metabolism	Lipid	-0.82	-4.74751026707838	0.000602	-0.944253522354275	-0.490196925758234	Pearson	0.0123894936540098
577	myristoyl dihydrosphingomyelin (d18:0/14:0)*	Sphingolipid Metabolism	Lipid	-0.91	-7.20069283080558	1.75e-05	-0.972553737981694	-0.715243079785133	Pearson	0.00574891277506137
578	3beta-hydroxy-5-cholestenoate	Sterol	Lipid	0.4	1.44659361679964	0.176	-0.193908165179657	0.779146692275725	Pearson	0.163326658339112
579	cholesterol	Sterol	Lipid	-0.14	-0.452524171697146	0.66	-0.63860610882741	0.449260736853071	Pearson	0.352429881633443
580	7-alpha-hydroxy-3-oxo-4-cholestenoate (7-Hoca)	Sterol	Lipid	-0.32	-1.13384467535151	0.281	-0.742186795269427	0.276842770315957	Pearson	0.214178918103049
581	beta-sitosterol	Sterol	Lipid	-0.34	-1.18217742602044	0.262	-0.748303602234374	0.264091184660438	Pearson	0.205709395896754
582	campesterol	Sterol	Lipid	-0.46	-1.73188312751327	0.111	-0.807832718876405	0.118274990845789	Pearson	0.134555470328268
583	4-cholesten-3-one	Sterol	Lipid	-0.63	-2.697298444047	0.0208	-0.877038326106357	-0.12257926621478	Pearson	0.0513758907502799
584	allantoin	Purine Metabolism, (Hypo)Xanthine/Inosine containing	Nucleotide	0.72	3.45150493590227	0.00541	0.282175992377889	0.910362078590191	Pearson	0.0243456893253088
585	hypoxanthine	Purine Metabolism, (Hypo)Xanthine/Inosine containing	Nucleotide	0.64	2.76906884513869	0.0183	0.138992950349464	0.880836702519335	Pearson	0.0488821840530933
586	N1-methylinosine	Purine Metabolism, (Hypo)Xanthine/Inosine containing	Nucleotide	0.54	2.12527575707915	0.057	-0.0163035793728931	0.840620530763996	Pearson	0.0895934458451123
587	xanthine	Purine Metabolism, (Hypo)Xanthine/Inosine containing	Nucleotide	0.42	1.54452602534996	0.151	-0.167873447776133	0.789503574648944	Pearson	0.152162283792159
588	inosine 5'-monophosphate (IMP)	Purine Metabolism, (Hypo)Xanthine/Inosine containing	Nucleotide	0.38	1.37047335762045	0.198	-0.214152706892692	0.770708491705891	Pearson	0.176273283695262
589	allantoic acid	Purine Metabolism, (Hypo)Xanthine/Inosine containing	Nucleotide	0.34	1.21060436723577	0.251	-0.256575148279731	0.751830089968978	Pearson	0.20062246875779
590	inosine	Purine Metabolism, (Hypo)Xanthine/Inosine containing	Nucleotide	0.29	1.00530841021317	0.336	-0.310539713339764	0.725162117658357	Pearson	0.232377105855112
591	2'-deoxyinosine	Purine Metabolism, (Hypo)Xanthine/Inosine containing	Nucleotide	0.17	0.575492588336665	0.577	-0.419542462165661	0.659796662533278	Pearson	0.320185586024171
592	urate	Purine Metabolism, (Hypo)Xanthine/Inosine containing	Nucleotide	0.053	0.175467237370153	0.864	-0.513089536627026	0.58673722969423	Pearson	0.410161902366063
593	N1-methyladenosine	Purine Metabolism, Adenine containing	Nucleotide	0.59	2.41552537375494	0.0343	0.0558502087073224	0.86055980663971	Pearson	0.0640219831768198
594	2'-deoxyadenosine	Purine Metabolism, Adenine containing	Nucleotide	0.53	2.08616704562784	0.061	-0.026253803276533	0.837675669323366	Pearson	0.0929255477662037
595	N6-carbamoylthreonyladenosine	Purine Metabolism, Adenine containing	Nucleotide	0.46	1.71133710706284	0.115	-0.123692736035031	0.805914093943087	Pearson	0.137376616962505
596	adenine	Purine Metabolism, Adenine containing	Nucleotide	0.36	1.27387218981209	0.229	-0.239812211698005	0.759492710910377	Pearson	0.191421450452789
597	adenosine 5'-monophosphate (AMP)	Purine Metabolism, Adenine containing	Nucleotide	0.25	0.862396628756374	0.407	-0.347517105289065	0.704899648133617	Pearson	0.259114894734217
598	adenosine	Purine Metabolism, Adenine containing	Nucleotide	0.24	0.815369809628877	0.432	-0.359544934362539	0.697916514457518	Pearson	0.268780337535337
599	7-methylguanine	Purine Metabolism, Guanine containing	Nucleotide	0.7	3.21177386273219	0.00828	0.234595084512305	0.901212257872877	Pearson	0.0325071413393836
600	guanine	Purine Metabolism, Guanine containing	Nucleotide	0.42	1.51459386508125	0.158	-0.175826708319571	0.786396487249081	Pearson	0.153110529870998
601	guanosine 5'- monophosphate (5'-GMP)	Purine Metabolism, Guanine containing	Nucleotide	0.35	1.24056780299442	0.241	-0.248641729230869	0.755490860890757	Pearson	0.196453453213724
602	N2,N2-dimethylguanosine	Purine Metabolism, Guanine containing	Nucleotide	0.29	1.0127424718188	0.333	-0.308600812130268	0.726177287300628	Pearson	0.230788180120004
603	2'-deoxyguanosine	Purine Metabolism, Guanine containing	Nucleotide	0.18	0.617270765147419	0.55	-0.409274084044975	0.666740089818836	Pearson	0.314773720884396
604	guanosine	Purine Metabolism, Guanine containing	Nucleotide	0.15	0.512123734283667	0.619	-0.434954453808127	0.649017358587141	Pearson	0.337225966146694
605	2'-deoxycytidine	Pyrimidine Metabolism, Cytidine containing	Nucleotide	0.65	2.86442217761229	0.0154	0.160414651013747	0.885654390226986	Pearson	0.0472807779631216
606	5-methylcytosine	Pyrimidine Metabolism, Cytidine containing	Nucleotide	0.63	2.68399257258838	0.0213	0.119509357835026	0.876317275349178	Pearson	0.0514503538272299
607	cytosine	Pyrimidine Metabolism, Cytidine containing	Nucleotide	0.63	2.69122081225315	0.021	0.121178080105883	0.876709640880214	Pearson	0.0514503538272299
608	5-hydroxymethyl-2'-deoxycytidine	Pyrimidine Metabolism, Cytidine containing	Nucleotide	0.59	2.4416765945649	0.0327	0.062189724756334	0.862201256797471	Pearson	0.0630279473677825
609	5-methyl-2'-deoxycytidine	Pyrimidine Metabolism, Cytidine containing	Nucleotide	0.53	2.08554924606176	0.0611	-0.0264113759070621	0.837628626661994	Pearson	0.0929255477662037
610	5-hydroxymethylcytidine	Pyrimidine Metabolism, Cytidine containing	Nucleotide	0.46	1.73314809350494	0.111	-0.117941649660323	0.807950129917719	Pearson	0.134555470328268
611	cytidine	Pyrimidine Metabolism, Cytidine containing	Nucleotide	0.44	1.62109766572161	0.133	-0.147556601466675	0.797224011876846	Pearson	0.146616567417673
612	cytidine 5'-monophosphate (5'-CMP)	Pyrimidine Metabolism, Cytidine containing	Nucleotide	0.4	1.44009653867778	0.178	-0.195636246035824	0.778439913093617	Pearson	0.164254650716039
613	5-methylcytidine	Pyrimidine Metabolism, Cytidine containing	Nucleotide	0.33	1.15821782687065	0.271	-0.27041705645723	0.745290512686586	Pearson	0.209472989854337
614	N4-acetylcytidine	Pyrimidine Metabolism, Cytidine containing	Nucleotide	0.25	0.855603637897819	0.41	-0.349259192226057	0.703900703300617	Pearson	0.260017014647012
615	2'-O-methylcytidine	Pyrimidine Metabolism, Cytidine containing	Nucleotide	0.055	0.182391038401624	0.859	-0.511552108116651	0.588102494432211	Pearson	0.409446375697953
616	orotidine	Pyrimidine Metabolism, Orotate containing	Nucleotide	0.55	2.18222613351892	0.0517	-0.00190388918047329	0.844794388815973	Pearson	0.0840788657625666
617	dihydroorotate	Pyrimidine Metabolism, Orotate containing	Nucleotide	0.32	1.13759382371481	0.279	-0.275854995919228	0.742666765509774	Pearson	0.21364590932296
618	orotate	Pyrimidine Metabolism, Orotate containing	Nucleotide	0.16	0.531099429296389	0.606	-0.430360559091812	0.652276560372815	Pearson	0.332348308293555
619	thymidine	Pyrimidine Metabolism, Thymine containing	Nucleotide	0.32	1.13909849523445	0.279	-0.275458497938506	0.742859134276145	Pearson	0.21364590932296
620	thymine	Pyrimidine Metabolism, Thymine containing	Nucleotide	0.0027	0.00906141755854656	0.993	-0.549079750594116	0.552885125057834	Pearson	0.446700746406957
621	3-aminoisobutyrate	Pyrimidine Metabolism, Thymine containing	Nucleotide	-0.084	-0.2781098472604	0.786	-0.60661648943048	0.489984330191906	Pearson	0.391129833928965
622	pseudouridine	Pyrimidine Metabolism, Uracil containing	Nucleotide	0.65	2.81075407236975	0.0169	0.148412437590614	0.882974219403705	Pearson	0.0488821840530933
623	uridine	Pyrimidine Metabolism, Uracil containing	Nucleotide	0.61	2.54078640711252	0.0274	0.0859507027572377	0.86820759252993	Pearson	0.0576997106361471
624	uridine 5'-monophosphate (UMP)	Pyrimidine Metabolism, Uracil containing	Nucleotide	0.36	1.29354126316711	0.222	-0.234592781941506	0.761823297191663	Pearson	0.187478315984374
625	2'-deoxyuridine	Pyrimidine Metabolism, Uracil containing	Nucleotide	0.18	0.60147678707224	0.56	-0.413165718472136	0.664130384216532	Pearson	0.318278907961875
626	beta-alanine	Pyrimidine Metabolism, Uracil containing	Nucleotide	0.14	0.45375749830948	0.659	-0.448966613109324	0.638824240551345	Pearson	0.352429881633443
627	3-ureidoisobutyrate	Pyrimidine Metabolism, Uracil containing	Nucleotide	0.11	0.378315193761626	0.712	-0.466802896635257	0.625272255200222	Pearson	0.368925272270725
628	uracil	Pyrimidine Metabolism, Uracil containing	Nucleotide	-0.077	-0.255171496646512	0.803	-0.602241192971414	0.495205404067452	Pearson	0.395391434657771
629	2'-O-methyluridine	Pyrimidine Metabolism, Uracil containing	Nucleotide	-0.11	-0.357213644760896	0.728	-0.621405734063027	0.471733922911376	Pearson	0.373096367305075
630	3-ureidopropionate	Pyrimidine Metabolism, Uracil containing	Nucleotide	-0.13	-0.445466858402589	0.665	-0.637355736686279	0.450942171725767	Pearson	0.352921947418953
631	N-acetyl-beta-alanine	Pyrimidine Metabolism, Uracil containing	Nucleotide	-0.2	-0.66883155700949	0.517	-0.675131342414701	0.396489844335457	Pearson	0.299012867676733
632	4-hydroxyphenylacetylglycine	Acetylated Peptides	Peptide	0.81	4.52581284090011	0.000864	0.460091997997039	0.939879840589515	Pearson	0.0127404476903223
633	phenylacetylglycine	Acetylated Peptides	Peptide	0.23	0.78436441735612	0.449	-0.367432028512193	0.693225594003556	Pearson	0.274164825916363
634	phenylacetylalanine	Acetylated Peptides	Peptide	0.03	0.0986469340105484	0.923	-0.529936059231244	0.571356052014856	Pearson	0.42692348034211
635	phenylacetylglutamate	Acetylated Peptides	Peptide	-0.3	-1.03388217652006	0.323	-0.72904337111709	0.303079991339574	Pearson	0.228190331962497
636	phenylacetylcarnitine	Acetylated Peptides	Peptide	-0.38	-1.36683903275319	0.199	-0.77029691175497	0.215118974166766	Pearson	0.176684732391848
637	phenylacetylglutamine	Acetylated Peptides	Peptide	-0.4	-1.4337436216007	0.179	-0.777746411178442	0.197326004353801	Pearson	0.164714747776868
638	prolylglycine	Dipeptide	Peptide	0.76	3.86278459709766	0.00264	0.356931188123091	0.92359546828638	Pearson	0.0199962183480396
639	leucylglycine	Dipeptide	Peptide	0.71	3.35027270337313	0.00647	0.262446566920775	0.906641211078008	Pearson	0.0276033140294227
640	isoleucylglycine	Dipeptide	Peptide	0.62	2.63218594544964	0.0233	0.107477697756537	0.873458244235656	Pearson	0.0535263407228491
641	glycylleucine	Dipeptide	Peptide	0.46	1.72340367823075	0.113	-0.1205101312299	0.807043543701358	Pearson	0.135976377515842
642	glycylvaline	Dipeptide	Peptide	0.32	1.1392978722028	0.279	-0.275405956959544	0.742884612949257	Pearson	0.21364590932296
643	phenylalanylglycine	Dipeptide	Peptide	0.29	1.01912891907809	0.33	-0.306934062000814	0.727046372240581	Pearson	0.229678113289377
644	N-acetylcarnosine	Dipeptide Derivative	Peptide	0.81	4.60683535168362	0.000756	0.471334338917997	0.941531765262249	Pearson	0.0123894936540098
645	anserine	Dipeptide Derivative	Peptide	0.72	3.45165556447732	0.00541	0.282204954094791	0.910367466962121	Pearson	0.0243456893253088
646	gamma-glutamylglycine	Gamma-glutamyl Amino Acid	Peptide	0.83	4.9564296159971	0.000431	0.516730435172201	0.947979890376226	Pearson	0.0123894936540098
647	gamma-glutamyltyrosine	Gamma-glutamyl Amino Acid	Peptide	0.7	3.25359193450995	0.00769	0.243109085228096	0.902894354468808	Pearson	0.0315779566001585
648	gamma-glutamylphenylalanine	Gamma-glutamyl Amino Acid	Peptide	0.66	2.95222912144871	0.0132	0.179743867968075	0.889871485841403	Pearson	0.0439096591023075
649	gamma-glutamyltryptophan	Gamma-glutamyl Amino Acid	Peptide	0.62	2.60329183066849	0.0245	0.100713350146987	0.871827325787377	Pearson	0.0543816073316616
650	gamma-glutamyl-alpha-lysine	Gamma-glutamyl Amino Acid	Peptide	0.6	2.48958972857735	0.0301	0.0737296697410404	0.865146709495577	Pearson	0.059928060443064
651	gamma-glutamylserine	Gamma-glutamyl Amino Acid	Peptide	0.55	2.18145594047921	0.0517	-0.0020978945784854	0.844738831389449	Pearson	0.0840788657625666
652	gamma-glutamylthreonine	Gamma-glutamyl Amino Acid	Peptide	0.48	1.80105086245614	0.0991	-0.100088159542835	0.814132957790822	Pearson	0.12425676248824
653	gamma-glutamylvaline	Gamma-glutamyl Amino Acid	Peptide	0.47	1.76277971522819	0.106	-0.110140722970441	0.810676976628873	Pearson	0.131403720572831
654	gamma-glutamylalanine	Gamma-glutamyl Amino Acid	Peptide	0.43	1.5935051213899	0.139	-0.154872014394658	0.794479297069633	Pearson	0.146825700640061
655	gamma-glutamylhistidine	Gamma-glutamyl Amino Acid	Peptide	0.34	1.19121800612773	0.259	-0.26170207083886	0.749430801134807	Pearson	0.204528627574299
656	gamma-glutamylisoleucine*	Gamma-glutamyl Amino Acid	Peptide	0.31	1.0835526235486	0.302	-0.29006827270054	0.73565808338318	Pearson	0.222443518010062
657	gamma-glutamylglutamate	Gamma-glutamyl Amino Acid	Peptide	0.26	0.887923514655407	0.394	-0.340957097395506	0.708624188327083	Pearson	0.252798173367654
658	gamma-glutamyl-epsilon-lysine	Gamma-glutamyl Amino Acid	Peptide	0.2	0.686608407121465	0.507	-0.392054791406878	0.677979020715316	Pearson	0.295833420650202
659	gamma-glutamylmethionine	Gamma-glutamyl Amino Acid	Peptide	0.18	0.61108017560247	0.554	-0.410800837609506	0.665719394150789	Pearson	0.315414476591632
660	gamma-glutamylleucine	Gamma-glutamyl Amino Acid	Peptide	0.12	0.408126660493262	0.691	-0.459792932176352	0.630678153828609	Pearson	0.362511060338265
661	gamma-glutamyl-2-aminobutyrate	Gamma-glutamyl Amino Acid	Peptide	0.068	0.226125408935263	0.825	-0.501769573773938	0.596645203074879	Pearson	0.40270456713442
662	gamma-glutamylglutamine	Gamma-glutamyl Amino Acid	Peptide	-0.11	-0.359254054088129	0.726	-0.621781055104527	0.471258248747601	Pearson	0.372652738812014
663	tartronate (hydroxymalonate)	Bacterial/Fungal	Xenobiotics	0.11	0.365246050991688	0.722	-0.469859950484293	0.622881454566378	Pearson	0.371761309771098
664	2-hydroxyhippurate (salicylurate)	Benzoate Metabolism	Xenobiotics	0.78	4.07544539202875	0.00183	0.392271013616007	0.929414192302135	Pearson	0.0176357624979326
665	3-(3-hydroxyphenyl)propionate sulfate	Benzoate Metabolism	Xenobiotics	0.65	2.81273809902248	0.0169	0.148858654884369	0.883074727162572	Pearson	0.0488821840530933
666	3-hydroxyhippurate	Benzoate Metabolism	Xenobiotics	0.63	2.70594758185577	0.0204	0.124570299922343	0.87750416397041	Pearson	0.0511571736581252
667	3-(3-hydroxyphenyl)propionate	Benzoate Metabolism	Xenobiotics	0.59	2.4175436369919	0.0342	0.056340487003583	0.860687350401708	Pearson	0.0640219831768198
668	p-cresol sulfate	Benzoate Metabolism	Xenobiotics	0.46	1.72073368032574	0.113	-0.121214161799031	0.806794279046542	Pearson	0.135976377515842
669	phenylpropionylglycine	Benzoate Metabolism	Xenobiotics	0.44	1.60703537289292	0.136	-0.151283921721522	0.795830399452879	Pearson	0.146825700640061
670	4-ethylphenylsulfate	Benzoate Metabolism	Xenobiotics	0.42	1.53567106117385	0.153	-0.170225776156376	0.788589676771383	Pearson	0.152841185560544
671	4-vinylphenol sulfate	Benzoate Metabolism	Xenobiotics	0.4	1.4524890406957	0.174	-0.192340142946	0.779785874163285	Pearson	0.16192809758975
672	hippurate	Benzoate Metabolism	Xenobiotics	0.34	1.19463714078607	0.257	-0.260798212816157	0.749855724214165	Pearson	0.203438290284444
673	3-ethylphenylsulfate	Benzoate Metabolism	Xenobiotics	0.33	1.16621388187428	0.268	-0.268306890328771	0.746300243018607	Pearson	0.208133552680371
674	4-methylcatechol sulfate	Benzoate Metabolism	Xenobiotics	0.3	1.05309135588851	0.315	-0.298054331961937	0.731621301444858	Pearson	0.226930767436633
675	3-(4-hydroxyphenyl)propionate	Benzoate Metabolism	Xenobiotics	0.28	0.966369160927345	0.355	-0.320672543050586	0.719782498783877	Pearson	0.240142323018111
676	3-phenylpropionate (hydrocinnamate)	Benzoate Metabolism	Xenobiotics	0.27	0.92431052424155	0.375	-0.331570698286054	0.713853636704948	Pearson	0.246875727529117
677	O-methylcatechol sulfate	Benzoate Metabolism	Xenobiotics	0.27	0.93866889543499	0.368	-0.327855859838201	0.715891576538991	Pearson	0.243903284161845
678	3-methyl catechol sulfate (1)	Benzoate Metabolism	Xenobiotics	0.26	0.890727984247182	0.392	-0.340235114895581	0.709030562329085	Pearson	0.252798173367654
679	4-hydroxyhippurate	Benzoate Metabolism	Xenobiotics	0.26	0.908395888963242	0.383	-0.335681032030969	0.711577904758777	Pearson	0.249303501482052
680	benzoate	Benzoate Metabolism	Xenobiotics	-0.25	-0.870698616425212	0.403	-0.70611603933028	0.345385952520023	Pearson	0.257566631278458
681	catechol sulfate	Benzoate Metabolism	Xenobiotics	-0.29	-0.996768220767373	0.34	-0.723991212074519	0.312765407230962	Pearson	0.234062877270356
682	o-cresol sulfate	Benzoate Metabolism	Xenobiotics	-0.31	-1.08405362151855	0.302	-0.735723954106028	0.289936763705266	Pearson	0.222443518010062
683	methyl-4-hydroxybenzoate sulfate	Benzoate Metabolism	Xenobiotics	-0.43	-1.56914240136204	0.145	-0.792021021320083	0.161336788742783	Pearson	0.1502645069642
684	4-acetamidobenzoate	Chemical	Xenobiotics	0.82	4.66611447161442	0.000687	0.479383232671661	0.942700726969991	Pearson	0.0123894936540098
685	O-sulfo-L-tyrosine	Chemical	Xenobiotics	0.68	3.07517023231975	0.0106	0.20615498932277	0.895443920141303	Pearson	0.0374429956470971
686	3-hydroxypyridine sulfate	Chemical	Xenobiotics	0.63	2.67331375753285	0.0217	0.117039537942826	0.875734699535233	Pearson	0.0518949476175312
687	3-acetylphenol sulfate	Chemical	Xenobiotics	0.56	2.21581357419838	0.0487	0.00653632414339242	0.847193872527642	Pearson	0.0808000150492031
688	N-methylpipecolate	Chemical	Xenobiotics	0.42	1.52107158984262	0.156	-0.174105111780225	0.787073215049889	Pearson	0.153110529870998
689	lanthionine	Chemical	Xenobiotics	0.36	1.26515912921437	0.232	-0.242123237752778	0.758452529153092	Pearson	0.191975208897335
690	6-hydroxyindole sulfate	Chemical	Xenobiotics	0.23	0.76680294010883	0.459	-0.371883362134192	0.690537848633786	Pearson	0.275659541786698
691	3-hydroxyindolin-2-one sulfate	Chemical	Xenobiotics	0.19	0.64118064071469	0.535	-0.403360691996591	0.670655699329451	Pearson	0.307259573891891
692	1,2,3-benzenetriol sulfate (2)	Chemical	Xenobiotics	0.13	0.426187957798735	0.678	-0.455521522191829	0.633921067253505	Pearson	0.356937990979085
693	dimethyl sulfone	Chemical	Xenobiotics	0.088	0.29322238356775	0.775	-0.486526807657194	0.609477811133614	Pearson	0.389195752536325
694	ectoine	Chemical	Xenobiotics	0.079	0.263361336828917	0.797	-0.493345028974922	0.603807797852702	Pearson	0.394211161718494
695	benzoylcarnitine*	Chemical	Xenobiotics	-0.064	-0.212724553395668	0.835	-0.594042487297886	0.504780090354276	Pearson	0.405777021739328
696	sulfate*	Chemical	Xenobiotics	-0.15	-0.519025900877204	0.614	-0.650205956686094	0.433285618062381	Pearson	0.336174518465494
697	2-aminophenol sulfate	Chemical	Xenobiotics	-0.25	-0.857167477475216	0.41	-0.704130965375673	0.348858276602955	Pearson	0.260017014647012
698	thioproline	Chemical	Xenobiotics	-0.43	-1.58532422705295	0.141	-0.793657482744709	0.157042306810472	Pearson	0.147986618217007
699	perfluorooctanesulfonic acid (PFOS)	Chemical	Xenobiotics	-0.64	-2.76237279126661	0.0185	-0.880488705498556	-0.137472018643548	Pearson	0.0488821840530933
700	4-acetylphenol sulfate	Drug	Xenobiotics	0.76	3.82807850754852	0.0028	0.350952963856709	0.922584635981409	Pearson	0.0199962183480396
701	salicylate	Drug	Xenobiotics	0.63	2.6709927066481	0.0218	0.116502012954568	0.875607615863837	Pearson	0.0518949476175312
702	hydroquinone sulfate	Drug	Xenobiotics	-0.5	-1.91322397246898	0.0821	-0.823847087718345	0.0707959814691936	Pearson	0.108499685612427
703	tartarate	Food Component/Plant	Xenobiotics	0.85	5.28192887279847	0.00026	0.554765385252312	0.953123042964513	Pearson	0.0123894936540098
704	quinate	Food Component/Plant	Xenobiotics	0.84	5.23799626110044	0.000278	0.549855529491629	0.952471815390277	Pearson	0.0123894936540098
705	methyl glucopyranoside (alpha + beta)	Food Component/Plant	Xenobiotics	0.83	4.87664841768821	0.000489	0.506801464433318	0.946599167411124	Pearson	0.0123894936540098
706	1-methyl-beta-carboline-3-carboxylic acid	Food Component/Plant	Xenobiotics	0.74	3.66792229402746	0.0037	0.32258384208858	0.917678388604373	Pearson	0.0216363022667334
707	thymol sulfate	Food Component/Plant	Xenobiotics	0.73	3.54958529834967	0.00456	0.300786574133998	0.913781243085745	Pearson	0.0230967308853015
708	furaneol sulfate	Food Component/Plant	Xenobiotics	0.64	2.73756773206297	0.0193	0.131819043652452	0.879188218227783	Pearson	0.0497896909982994
709	pyrraline	Food Component/Plant	Xenobiotics	0.64	2.77932688242364	0.0179	0.141318746644124	0.881367310921156	Pearson	0.0488821840530933
710	isoeugenol sulfate	Food Component/Plant	Xenobiotics	0.52	2.02860274720586	0.0674	-0.0409858527666208	0.833221344319575	Pearson	0.0988461023059021
711	2,3-dihydroxyisovalerate	Food Component/Plant	Xenobiotics	0.51	1.97599951200363	0.0738	-0.054532581292603	0.829022762584264	Pearson	0.103165899768882
712	N-glycolylneuraminate	Food Component/Plant	Xenobiotics	0.5	1.91111456725569	0.0824	-0.0713441919258238	0.823669986364413	Pearson	0.108499685612427
713	cinnamoylglycine	Food Component/Plant	Xenobiotics	0.45	1.68695197194968	0.12	-0.130130953343964	0.803608406518546	Pearson	0.138319705866138
714	4-vinylguaiacol sulfate	Food Component/Plant	Xenobiotics	0.42	1.51952532765468	0.157	-0.174516046148139	0.786911894279954	Pearson	0.153110529870998
715	gluconate	Food Component/Plant	Xenobiotics	0.34	1.18681249881404	0.26	-0.262866439298574	0.748882176040532	Pearson	0.204825943338946
716	S-allylcysteine	Food Component/Plant	Xenobiotics	0.28	0.978611018796344	0.349	-0.317491227580299	0.721485056580638	Pearson	0.237370074947816
717	equol sulfate	Food Component/Plant	Xenobiotics	0.27	0.928293380825662	0.373	-0.330540847323624	0.714420386822743	Pearson	0.246052147458163
718	beta-guanidinopropanoate	Food Component/Plant	Xenobiotics	0.24	0.803717425474482	0.439	-0.362513178895062	0.696161708347911	Pearson	0.270573327070699
719	daidzein sulfate (2)	Food Component/Plant	Xenobiotics	0.23	0.777649150387217	0.453	-0.369135542296583	0.692200473830313	Pearson	0.275073407668635
720	N-(2-furoyl)glycine	Food Component/Plant	Xenobiotics	0.21	0.703068814319609	0.497	-0.387936078663644	0.680595128663998	Pearson	0.29103230447726
721	indolin-2-one	Food Component/Plant	Xenobiotics	0.15	0.502864610546507	0.625	-0.43718929830182	0.647417299185682	Pearson	0.339369113049668
722	homostachydrine*	Food Component/Plant	Xenobiotics	0.11	0.350551197954691	0.733	-0.473285422080182	0.620178058286672	Pearson	0.374490385613862
723	indoleacrylate	Food Component/Plant	Xenobiotics	0.11	0.350641320352592	0.732	-0.473264452431222	0.620194687009468	Pearson	0.374490385613862
724	2-piperidinone	Food Component/Plant	Xenobiotics	0.075	0.250810195818278	0.807	-0.496194397151288	0.601404915562126	Pearson	0.395581990398091
725	ferulic acid 4-sulfate	Food Component/Plant	Xenobiotics	0.005	0.0164542992958348	0.987	-0.547520848746779	0.554430866859537	Pearson	0.444771852556188
726	stachydrine	Food Component/Plant	Xenobiotics	-0.021	-0.069076202364903	0.946	-0.565322090340406	0.536315722953983	Pearson	0.435862270904272
727	retinal	Food Component/Plant	Xenobiotics	-0.082	-0.2739791514036	0.789	-0.605831465236535	0.490926933041795	Pearson	0.391436422520878
728	erythritol	Food Component/Plant	Xenobiotics	-0.094	-0.313565333195821	0.76	-0.613302701162049	0.481850694162363	Pearson	0.385884187153601
729	ergothioneine	Food Component/Plant	Xenobiotics	-0.22	-0.746080040573147	0.471	-0.687337482197409	0.377120708474286	Pearson	0.279797253118461
730	2-oxindole-3-acetate	Food Component/Plant	Xenobiotics	-0.3	-1.02414843853536	0.328	-0.727727482525014	0.305623365617388	Pearson	0.228770808640598
731	carotene diol (1)	Food Component/Plant	Xenobiotics	-0.42	-1.54968734031512	0.149	-0.790034222471905	0.16650256481003	Pearson	0.151541442456284
732	4-allylphenol sulfate	Food Component/Plant	Xenobiotics	-0.43	-1.57870805313397	0.143	-0.79299014731349	0.15879791313511	Pearson	0.148660854761985
733	eugenol sulfate	Food Component/Plant	Xenobiotics	-0.65	-2.84573514648892	0.0159	-0.884730194864494	-0.156251594582606	Pearson	0.0477831711173932
